# Supplementary material for: Cryo-EM structure of photosystem II supercomplex from a green microalga with extreme phototolerance
Source: Nat Commun. 2026 Jan 9;17:341. doi: 10.1038/s41467-025-65861-2 (PMC12789144; doi:10.1038/s41467-025-65861-2)
Supplement: Supplementary file 4 — Source Data [file 41467_2025_65861_MOESM4_ESM.xlsx]

## Sheet: Fig-4A
Wavelength(nm)	Arabidopsis	Ohadii
602.308	0	0.00199
603.31	6.43807e-05	0.00252
604.311	0.000108736	0.00395
605.313	0.000108079	0.00448
606.314	0.000201156	0.00539
607.316	0.00022631	0.00603
608.317	0.000259326	0.00657
609.319	0.000329618	0.00718
610.32	0.000264973	0.00713
611.322	0.000255688	0.0071
612.323	0.000170441	0.00692
613.325	0.000237837	0.00614
614.327	0.000345722	0.00678
615.328	0.000134197	0.00633
616.33	0.00024312	0.00587
617.331	0.000233896	0.00557
618.333	0.000292222	0.00551
619.334	0.000269125	0.00531
620.336	0.000439872	0.00564
621.337	0.000369433	0.00572
622.339	0.000453618	0.00536
623.34	0.000575238	0.00534
624.342	0.000656829	0.00504
625.343	0.000727758	0.00522
626.345	0.000852065	0.0051
627.346	0.000689247	0.0054
628.348	0.000859882	0.00507
629.349	0.00108	0.00523
630.351	0.00113	0.00544
631.352	0.00116	0.00522
632.354	0.0014	0.00567
633.355	0.00167	0.0056
634.357	0.00181	0.00531
635.358	0.00205	0.00554
636.36	0.0023	0.00568
637.361	0.00261	0.00616
638.363	0.00309	0.00585
639.365	0.00352	0.00662
640.366	0.00446	0.00698
641.368	0.0051	0.00752
642.369	0.00643	0.00823
643.371	0.00758	0.00918
644.372	0.00893	0.01151
645.374	0.01054	0.0123
646.375	0.01228	0.01403
647.377	0.0151	0.01697
648.378	0.01775	0.01934
649.38	0.02017	0.02141
650.381	0.02339	0.02465
651.383	0.02742	0.02878
652.384	0.0316	0.03261
653.386	0.0356	0.0362
654.387	0.03881	0.03927
655.389	0.04399	0.04337
656.39	0.04803	0.04677
657.392	0.05343	0.05216
658.393	0.05787	0.05658
659.395	0.06418	0.06355
660.396	0.07236	0.07245
661.398	0.08265	0.08313
662.399	0.09482	0.09628
663.401	0.11009	0.11368
664.403	0.12583	0.13003
665.404	0.14566	0.15317
666.406	0.16953	0.17786
667.407	0.1987	0.21107
668.409	0.23204	0.24642
669.41	0.27015	0.28413
670.412	0.31679	0.32823
671.413	0.36589	0.37193
672.415	0.42001	0.41581
673.416	0.48342	0.46928
674.418	0.54271	0.51675
675.419	0.60771	0.56689
676.421	0.68163	0.62174
677.422	0.75407	0.67429
678.424	0.81975	0.73412
679.425	0.89365	0.78996
680.427	0.94509	0.84959
681.428	0.98446	0.90569
682.43	1	0.94979
683.431	0.9971	0.98011
684.433	0.97164	1
685.434	0.92155	0.99532
686.436	0.86223	0.97387
687.438	0.7862	0.93263
688.439	0.71716	0.88361
689.441	0.64378	0.81794
690.442	0.57095	0.74112
691.444	0.50875	0.6689
692.445	0.44518	0.59718
693.447	0.39697	0.52906
694.448	0.35626	0.47275
695.45	0.31553	0.4205
696.451	0.28683	0.3742
697.453	0.25821	0.3316
698.454	0.2357	0.30187
699.456	0.21568	0.2708
700.457	0.20054	0.24836
701.459	0.18632	0.22894
702.46	0.17269	0.21229
703.462	0.16254	0.19372
704.463	0.14979	0.18323
705.465	0.14162	0.17026
706.466	0.13451	0.16185
707.468	0.12823	0.15142
708.469	0.12123	0.14201
709.471	0.11597	0.13638
710.472	0.11397	0.13106
711.474	0.11042	0.12492
712.476	0.1074	0.12009
713.477	0.10456	0.11633
714.479	0.10354	0.11354
715.48	0.10194	0.10842
716.482	0.10249	0.10738
717.483	0.10089	0.1067
718.485	0.09995	0.10636
719.486	0.10081	0.1056
720.488	0.0988	0.10322
721.489	0.09822	0.10358
722.491	0.09659	0.10259
723.492	0.09771	0.10125
724.494	0.09777	0.10235
725.495	0.09935	0.10211
726.497	0.0979	0.10175
727.498	0.09666	0.10143
728.5	0.099	0.1005
729.501	0.09868	0.10013
730.503	0.10085	0.10038
731.504	0.10034	0.09906
732.506	0.1043	0.10247
733.507	0.10501	0.10099
734.509	0.10633	0.10306
735.51	0.10374	0.10157
736.512	0.10644	0.10145
737.514	0.10717	0.10329
738.515	0.10452	0.10453
739.517	0.1075	0.10285
740.518	0.10676	0.10439
741.52	0.10662	0.10415
742.521	0.10822	0.10158
743.523	0.10532	0.1011
744.524	0.10326	0.10181
745.526	0.10365	0.09883
746.527	0.10227	0.09892
747.529	0.09825	0.09815
748.53	0.09515	0.09606
749.532	0.09279	0.09202
750.533	0.08936	0.0922
751.535	0.0874	0.08808
752.536	0.08347	0.08598
753.538	0.08142	0.08273
754.539	0.0772	0.07964
755.541	0.0753	0.07446
756.542	0.07079	0.07048
757.544	0.06817	0.06582
758.545	0.06474	0.06275
759.547	0.06209	0.05958
760.548	0.05951	0.05574
761.55	0.05679	0.05248
762.552	0.05407	0.05064
763.553	0.05085	0.04773
764.555	0.04771	0.0462
765.556	0.04454	0.04265
766.558	0.04207	0.03887
767.559	0.042	0.03892
768.561	0.0374	0.03518
769.562	0.03525	0.03247
770.564	0.0324	0.03131
771.565	0.03242	0.02694
772.567	0.03076	0.02662
773.568	0.02749	0.02382
774.57	0.02591	0.02192
775.571	0.02442	0.02091
776.573	0.02335	0.01779
777.574	0.0228	0.01588
778.576	0.02023	0.01436
779.577	0.02047	0.01232
780.579	0.01917	0.01281
781.58	0.01804	0.01154
782.582	0.01664	0.01075
783.583	0.01645	0.00944
784.585	0.01537	0.00766
785.586	0.01512	0.00663
786.588	0.01538	0.00694
787.59	0.01363	0.00601
788.591	0.01404	0.00661
789.593	0.01462	0.0036
790.594	0.01309	0.00302
791.596	0.01298	0.00278
792.597	0.01196	0.00382
793.599	0.01176	0.00153
794.6	0.01207	0.00191
795.602	0.01177	0.00307
796.603	0.01182	0.00133
797.605	0.01178	0.00051096
798.606	0.01185	0
799.608	0.01175	0.00172
800.609	0.01028	0.000118249
801.611	0.01001	0.000917792
802.612	0.00875	0.000885483

## Sheet: Fig-4B
Wavelength(nm)	Arabidopsis	Ohadii	Difference
800	0	-2.55353e-05	-2.55353e-05
799.6	0	-8.55616e-06	-8.55616e-06
799.2	0	-2.57977e-05	-2.57977e-05
798.8	0	1.06957e-06	1.06957e-06
798.4	0	1.39445e-05	1.39445e-05
798	0	-2.54959e-05	-2.54959e-05
797.6	0	-7.57197e-06	-7.57197e-06
797.2	0	-1.20335e-05	-1.20335e-05
796.8	0	-9.17078e-05	-9.17078e-05
796.4	0	-6.41419e-05	-6.41419e-05
796	0	-7.48011e-06	-7.48011e-06
795.6	0	-2.5509e-05	-2.5509e-05
795.2	0	-1.33326e-05	-1.33326e-05
794.8	0	-2.22682e-05	-2.22682e-05
794.4	0	-2.71753e-05	-2.71753e-05
794	0	-2.27406e-05	-2.27406e-05
793.6	0	-1.27421e-05	-1.27421e-05
793.2	0	-2.20472e-06	-2.20472e-06
792.8	0	-5.83052e-05	-5.83052e-05
792.4	0	-4.05507e-06	-4.05507e-06
792	0	-5.56294e-05	-5.56294e-05
791.6	0	-1.38312e-05	-1.38312e-05
791.2	0	4.16223e-05	4.16223e-05
790.8	0	-5.72952e-05	-5.72952e-05
790.4	0	-4.23937e-05	-4.23937e-05
790	0	-1.52878e-05	-1.52878e-05
789.6	0	-5.01333e-05	-5.01333e-05
789.2	0	-0.000116579	-0.000116579
788.8	0	-6.16105e-05	-6.16105e-05
788.4	0	-7.03848e-05	-7.03848e-05
788	0	-7.18012e-05	-7.18012e-05
787.6	0	-9.78443e-05	-9.78443e-05
787.2	0	-8.26074e-05	-8.26074e-05
786.8	0	-7.90666e-05	-7.90666e-05
786.4	0	-5.70722e-05	-5.70722e-05
786	0	-9.09604e-05	-9.09604e-05
785.6	0	-9.00032e-05	-9.00032e-05
785.2	0	-3.88779e-05	-3.88779e-05
784.8	0	-6.28827e-05	-6.28827e-05
784.4	0	-6.26335e-05	-6.26335e-05
784	0	-6.07973e-05	-6.07973e-05
783.6	0	-7.84372e-05	-7.84372e-05
783.2	0	-5.26649e-05	-5.26649e-05
782.8	0	-3.87599e-05	-3.87599e-05
782.4	0	-3.04553e-05	-3.04553e-05
782	0	-6.80372e-05	-6.80372e-05
781.6	0	-7.50012e-05	-7.50012e-05
781.2	0	-9.13669e-05	-9.13669e-05
780.8	0	-0.000113171	-0.000113171
780.4	0	-3.79071e-05	-3.79071e-05
780	0	-4.22101e-05	-4.22101e-05
779.6	0	-0.000115111	-0.000115111
779.2	0	-6.40501e-05	-6.40501e-05
778.8	0	-8.15189e-05	-8.15189e-05
778.4	0	-9.8631e-05	-9.8631e-05
778	0	-9.63496e-05	-9.63496e-05
777.6	0	-4.51354e-05	-4.51354e-05
777.2	0	-0.000102709	-0.000102709
776.8	0	-8.01551e-05	-8.01551e-05
776.4	0	-0.000102263	-0.000102263
776	0	-8.74331e-05	-8.74331e-05
775.6	0	-8.36302e-05	-8.36302e-05
775.2	0	-0.000131497	-0.000131497
774.8	0	-0.000141223	-0.000141223
774.4	0	-0.000103286	-0.000103286
774	0	-0.000143883	-0.000143883
773.6	0	-7.60635e-05	-7.60635e-05
773.2	0	-8.31188e-05	-8.31188e-05
772.8	0	-9.67167e-05	-9.67167e-05
772.4	0	-9.35698e-05	-9.35698e-05
772	0	-8.93738e-05	-8.93738e-05
771.6	0	-0.00010478	-0.00010478
771.2	0	-9.87359e-05	-9.87359e-05
770.8	0	-4.42303e-05	-4.42303e-05
770.4	0	-9.54973e-05	-9.54973e-05
770	0	-0.000100336	-0.000100336
769.6	0	-0.00012472	-0.00012472
769.2	0	-0.000105554	-0.000105554
768.8	0	-0.000106026	-0.000106026
768.4	0	-9.90113e-05	-9.90113e-05
768	0	-9.26782e-05	-9.26782e-05
767.6	0	-0.000138588	-0.000138588
767.2	0	-0.000102302	-0.000102302
766.8	0	-0.000104597	-0.000104597
766.4	0	-0.000113053	-0.000113053
766	0	-0.000128613	-0.000128613
765.6	0	-8.17943e-05	-8.17943e-05
765.2	0	-6.09416e-05	-6.09416e-05
764.8	0	-0.000108045	-0.000108045
764.4	0	-6.06137e-05	-6.06137e-05
764	0	-6.63322e-05	-6.63322e-05
763.6	0	-7.90404e-05	-7.90404e-05
763.2	0	-9.36878e-05	-9.36878e-05
762.8	0	-8.79183e-05	-8.79183e-05
762.4	0	-0.000106681	-0.000106681
762	0	-0.000102984	-0.000102984
761.6	0	-0.000110746	-0.000110746
761.2	0	-6.44435e-05	-6.44435e-05
760.8	0	-0.000109539	-0.000109539
760.4	0	-8.5571e-05	-8.5571e-05
760	0	-9.89326e-05	-9.89326e-05
759.6	0	-5.22058e-05	-5.22058e-05
759.2	0	-0.000126765	-0.000126765
758.8	0	-8.8115e-05	-8.8115e-05
758.4	0	-0.000133843	-0.000133843
758	0	-0.000137474	-0.000137474
757.6	0	-7.94338e-05	-7.94338e-05
757.2	0	-0.00010145	-0.00010145
756.8	0	-0.000152153	-0.000152153
756.4	0	-0.000118297	-0.000118297
756	0	-8.80756e-05	-8.80756e-05
755.6	0	-0.000114967	-0.000114967
755.2	0	-0.000119935	-0.000119935
754.8	0	-0.000111454	-0.000111454
754.4	0	-0.00013598	-0.00013598
754	0	-0.000129728	-0.000129728
753.6	0	-0.000135351	-0.000135351
753.2	0	-0.000104715	-0.000104715
752.8	0	-0.000116396	-0.000116396
752.4	0	-0.000112253	-0.000112253
752	0	-0.000103207	-0.000103207
751.6	0	-0.000136032	-0.000136032
751.2	0	-0.000158614	-0.000158614
750.8	0	-0.000115426	-0.000115426
750.4	0	-0.000119686	-0.000119686
750	1.70748e-05	-0.000145063	-0.000162138
749.6	3.67191e-06	-0.000157762	-0.000161434
749.2	2.69456e-05	-0.000117602	-0.000144548
748.8	2.62473e-05	-0.000175465	-0.000201712
748.4	-2.79207e-06	-0.000104466	-0.000101674
748	9.3044e-06	-0.000122243	-0.000131547
747.6	2.33348e-05	-0.000116973	-0.000140308
747.2	9.18008e-06	-0.000120656	-0.000129837
746.8	1.54011e-05	-0.000148942	-0.000164343
746.4	2.44156e-05	-0.000161706	-0.000186122
746	2.57117e-05	-0.000138339	-0.000164051
745.6	1.42487e-05	-0.000154446	-0.000168695
745.2	3.27806e-05	-0.000121863	-0.000154643
744.8	2.88395e-05	-0.000132074	-0.000160913
744.4	4.36626e-05	-0.000164733	-0.000208396
744	3.66501e-05	-0.00019179	-0.00022844
743.6	4.67672e-05	-0.000144001	-0.000190768
743.2	5.14124e-05	-0.000175766	-0.000227179
742.8	9.29634e-05	-0.000155036	-0.000248
742.4	7.65759e-05	-0.00012493	-0.000201506
742	4.21605e-05	-0.000133227	-0.000175388
741.6	4.5112e-05	-0.000170473	-0.000215585
741.2	4.29259e-05	-0.0001784	-0.000221326
740.8	5.37854e-05	-0.000207182	-0.000260967
740.4	4.87142e-05	-0.000172307	-0.000221021
740	9.07041e-05	-0.000203579	-0.000294284
739.6	7.70257e-05	-0.000178845	-0.000255871
739.2	7.62983e-05	-0.000213233	-0.000289531
738.8	7.91984e-05	-0.000185291	-0.00026449
738.4	7.20201e-05	-0.000195903	-0.000267923
738	7.27331e-05	-0.00016894	-0.000241673
737.6	7.75043e-05	-0.000199715	-0.000277219
737.2	7.74995e-05	-0.000178112	-0.000255611
736.8	4.78244e-05	-0.000183942	-0.000231766
736.4	0.000112902	-0.000162021	-0.000274923
736	0.000108603	-0.000185488	-0.000294091
735.6	0.000116186	-0.000172923	-0.000289109
735.2	0.000140858	-0.000148248	-0.000289105
734.8	0.000131868	-0.000161562	-0.000293431
734.4	0.000125744	-0.000172347	-0.00029809
734	0.00013842	-0.000137684	-0.000276104
733.6	0.000120041	-0.000162086	-0.000282127
733.2	0.00014114	-0.000129098	-0.000270239
732.8	0.000125193	-0.000103902	-0.000229095
732.4	0.000142955	-0.000122295	-0.000265251
732	0.000130221	-0.00010929	-0.000239511
731.6	0.000136595	-0.000113695	-0.000250291
731.2	0.000154585	-5.95906e-05	-0.000214176
730.8	0.000178104	-3.47585e-05	-0.000212863
730.4	0.000165163	-8.30008e-05	-0.000248164
730	0.000175263	-4.47156e-05	-0.000219978
729.6	0.00018096	-2.34754e-05	-0.000204435
729.2	0.000183543	-1.79777e-05	-0.00020152
728.8	0.000174429	1.928e-05	-0.000155149
728.4	0.000187995	3.00437e-05	-0.000157951
728	0.000204587	8.0056e-06	-0.000196581
727.6	0.000211585	3.1678e-05	-0.000179907
727.2	0.000207607	4.3631e-05	-0.000163976
726.8	0.000228768	7.80794e-05	-0.000150688
726.4	0.000194809	0.000108814	-8.59951e-05
726	0.000263316	0.000104716	-0.0001586
725.6	0.000254505	9.26118e-05	-0.000161893
725.2	0.0002565	0.000115107	-0.000141393
724.8	0.000261959	0.000111534	-0.000150425
724.4	0.000288522	0.000171467	-0.000117055
724	0.000276215	0.000173721	-0.000102495
723.6	0.000295374	0.000165532	-0.000129842
723.2	0.000326903	0.000197856	-0.000129047
722.8	0.000315157	0.000201676	-0.000113481
722.4	0.000322006	0.00021654	-0.000105467
722	0.000339203	0.000264493	-7.47102e-05
721.6	0.00033818	0.000256712	-8.14684e-05
721.2	0.000348417	0.000263078	-8.53385e-05
720.8	0.000368049	0.000283937	-8.41118e-05
720.4	0.00037534	0.000298188	-7.71528e-05
720	0.000386966	0.000303971	-8.29944e-05
719.6	0.000443107	0.000340739	-0.000102368
719.2	0.000457118	0.000371376	-8.57412e-05
718.8	0.000437362	0.000343767	-9.35956e-05
718.4	0.00046245	0.000389898	-7.25517e-05
718	0.000488142	0.000439653	-4.84894e-05
717.6	0.000482822	0.000432169	-5.06531e-05
717.2	0.000511677	0.000482516	-2.91612e-05
716.8	0.000541707	0.000467392	-7.43155e-05
716.4	0.000537428	0.000447381	-9.00474e-05
716	0.000571046	0.000512435	-5.8611e-05
715.6	0.000624329	0.000537811	-8.65174e-05
715.2	0.000640949	0.000568339	-7.26104e-05
714.8	0.000624155	0.000578899	-4.52565e-05
714.4	0.000679798	0.000629973	-4.9825e-05
714	0.000699251	0.000657694	-4.15572e-05
713.6	0.00070076	0.000700338	-4.22385e-07
713.2	0.000773263	0.000697961	-7.53024e-05
712.8	0.000794202	0.000769473	-2.47289e-05
712.4	0.000819397	0.000792418	-2.69791e-05
712	0.000863923	0.000855229	-8.69456e-06
711.6	0.000882609	0.000900133	1.75238e-05
711.2	0.000923123	0.000945823	2.27004e-05
710.8	0.000972977	0.00101	3.85661e-05
710.4	0.00102	0.00106	4.53455e-05
710	0.00107	0.00111	4.05706e-05
709.6	0.00109	0.00117	7.77509e-05
709.2	0.00114	0.00122	8.64401e-05
708.8	0.00122	0.00132	9.78435e-05
708.4	0.00129	0.00137	8.08125e-05
708	0.00137	0.00143	5.85863e-05
707.6	0.0014	0.00152	0.000122566
707.2	0.00145	0.00158	0.000128227
706.8	0.00154	0.00167	0.000125676
706.4	0.00163	0.00178	0.000154274
706	0.00168	0.00188	0.000197823
705.6	0.00179	0.00199	0.000193306
705.2	0.00186	0.00209	0.000234405
704.8	0.00199	0.00222	0.000231518
704.4	0.00211	0.00236	0.000251303
704	0.00221	0.00248	0.000276899
703.6	0.00233	0.00263	0.000297839
703.2	0.00246	0.00279	0.000327491
702.8	0.00259	0.00299	0.000395037
702.4	0.00273	0.00314	0.000408007
702	0.00287	0.00334	0.000469861
701.6	0.00307	0.00354	0.000473385
701.2	0.00324	0.00375	0.00051096
700.8	0.00342	0.00402	0.000605796
700.4	0.00361	0.00428	0.000675041
700	0.00383	0.00452	0.000688973
699.6	0.00405	0.00482	0.000777775
699.2	0.00433	0.00516	0.000833954
698.8	0.00457	0.00549	0.000915392
698.4	0.00489	0.00585	0.000960512
698	0.00519	0.00627	0.00108
697.6	0.00553	0.00676	0.00122
697.2	0.00588	0.00718	0.00131
696.8	0.00627	0.00772	0.00146
696.4	0.00667	0.00829	0.00162
696	0.00715	0.00895	0.0018
695.6	0.00765	0.00957	0.00192
695.2	0.0082	0.01036	0.00216
694.8	0.00878	0.01118	0.00241
694.4	0.00941	0.01208	0.00267
694	0.01014	0.01306	0.00292
693.6	0.0109	0.01416	0.00327
693.2	0.01176	0.01533	0.00356
692.8	0.01267	0.01664	0.00397
692.4	0.01369	0.01805	0.00436
692	0.01483	0.01964	0.00481
691.6	0.01605	0.02132	0.00527
691.2	0.01742	0.02324	0.00582
690.8	0.01891	0.02531	0.0064
690.4	0.02051	0.02752	0.007
690	0.02231	0.0299	0.00759
689.6	0.02423	0.03256	0.00833
689.2	0.02638	0.03534	0.00896
688.8	0.02865	0.03841	0.00976
688.4	0.03122	0.04166	0.01044
688	0.03396	0.04516	0.0112
687.6	0.03687	0.04877	0.0119
687.2	0.04001	0.05267	0.01266
686.8	0.04335	0.05671	0.01336
686.4	0.04691	0.06095	0.01404
686	0.05068	0.06531	0.01462
685.6	0.05468	0.06984	0.01517
685.2	0.0589	0.07443	0.01553
684.8	0.06314	0.07905	0.01591
684.4	0.06757	0.08365	0.01608
684	0.07209	0.08836	0.01627
683.6	0.07668	0.09282	0.01615
683.2	0.08127	0.09726	0.01599
682.8	0.08584	0.10147	0.01563
682.4	0.09033	0.10545	0.01513
682	0.09452	0.10908	0.01456
681.6	0.09862	0.11253	0.01391
681.2	0.10253	0.11562	0.01309
680.8	0.10605	0.11846	0.01241
680.4	0.10931	0.12093	0.01163
680	0.11228	0.12321	0.01093
679.6	0.11488	0.12504	0.01015
679.2	0.11709	0.12672	0.00963
678.8	0.11904	0.12817	0.00913
678.4	0.12072	0.12948	0.00877
678	0.12206	0.13064	0.00859
677.6	0.1232	0.1317	0.00849
677.2	0.12412	0.13274	0.00862
676.8	0.12488	0.13372	0.00885
676.4	0.12549	0.13459	0.0091
676	0.1259	0.13557	0.00968
675.6	0.12628	0.13639	0.01011
675.2	0.12649	0.13728	0.01079
674.8	0.12659	0.13807	0.01148
674.4	0.12654	0.13884	0.01229
674	0.12641	0.13943	0.01302
673.6	0.12611	0.14002	0.01391
673.2	0.12566	0.14042	0.01477
672.8	0.12509	0.14071	0.01562
672.4	0.12436	0.14075	0.01639
672	0.12351	0.14069	0.01718
671.6	0.12247	0.1404	0.01793
671.2	0.12132	0.13989	0.01857
670.8	0.12007	0.13921	0.01914
670.4	0.11869	0.13832	0.01962
670	0.11721	0.13722	0.02001
669.6	0.11563	0.13591	0.02029
669.2	0.11403	0.13439	0.02036
668.8	0.11234	0.13272	0.02038
668.4	0.11067	0.13091	0.02024
668	0.10894	0.12892	0.01998
667.6	0.10717	0.12677	0.01961
667.2	0.10544	0.12456	0.01911
666.8	0.10369	0.12216	0.01847
666.4	0.10195	0.11973	0.01778
666	0.10028	0.11727	0.017
665.6	0.09865	0.11475	0.0161
665.2	0.09703	0.11218	0.01515
664.8	0.09543	0.10961	0.01417
664.4	0.09392	0.10709	0.01316
664	0.09244	0.10454	0.01211
663.6	0.091	0.10206	0.01106
663.2	0.08967	0.09966	0.00998
662.8	0.08835	0.09733	0.00898
662.4	0.08716	0.09505	0.00788
662	0.08604	0.0929	0.00686
661.6	0.08495	0.09086	0.00591
661.2	0.08401	0.08893	0.00492
660.8	0.08312	0.08716	0.00404
660.4	0.08236	0.08561	0.00325
660	0.08169	0.08416	0.00247
659.6	0.08112	0.08283	0.00171
659.2	0.08065	0.0817	0.00105
658.8	0.08028	0.08078	0.000492864
658.4	0.08	0.07993	-6.4547e-05
658	0.07984	0.07936	-0.000479117
657.6	0.07978	0.07891	-0.000870638
657.2	0.07981	0.07861	-0.0012
656.8	0.07993	0.07845	-0.00148
656.4	0.08015	0.07847	-0.00168
656	0.0804	0.0786	-0.0018
655.6	0.08075	0.07889	-0.00187
655.2	0.08117	0.07926	-0.0019
654.8	0.08158	0.07973	-0.00186
654.4	0.08201	0.08022	-0.00179
654	0.08248	0.08081	-0.00168
653.6	0.08294	0.0814	-0.00154
653.2	0.08339	0.08201	-0.00138
652.8	0.0838	0.08255	-0.00124
652.4	0.08411	0.08307	-0.00104
652	0.08436	0.08347	-0.000884662
651.6	0.08456	0.08378	-0.000773131
651.2	0.08461	0.08398	-0.000635877
650.8	0.08457	0.08403	-0.000540059
650.4	0.0844	0.08385	-0.000558679
650	0.08409	0.08355	-0.000541538
649.6	0.08366	0.08306	-0.000606411
649.2	0.08308	0.08235	-0.000731917
648.8	0.08238	0.08146	-0.00092493
648.4	0.08151	0.08046	-0.00105
648	0.08052	0.07926	-0.00125
647.6	0.07942	0.07789	-0.00152
647.2	0.07817	0.07647	-0.0017
646.8	0.07686	0.07492	-0.00195
646.4	0.07545	0.0733	-0.00216
646	0.07395	0.0716	-0.00234
645.6	0.0724	0.06989	-0.00252
645.2	0.07077	0.06814	-0.00263
644.8	0.06909	0.06636	-0.00273
644.4	0.06742	0.06462	-0.00281
644	0.06572	0.06292	-0.0028
643.6	0.06403	0.06122	-0.00281
643.2	0.06233	0.05953	-0.00279
642.8	0.0606	0.05791	-0.00269
642.4	0.05893	0.05631	-0.00262
642	0.05728	0.05482	-0.00247
641.6	0.05569	0.05334	-0.00235
641.2	0.05413	0.052	-0.00213
640.8	0.05261	0.05065	-0.00196
640.4	0.05114	0.04939	-0.00175
640	0.04974	0.04817	-0.00156
639.6	0.04837	0.04709	-0.00129
639.2	0.04707	0.04604	-0.00104
638.8	0.04587	0.04508	-0.00079135
638.4	0.04476	0.04424	-0.000514087
638	0.04369	0.04338	-0.000305321
637.6	0.0427	0.04262	-7.68621e-05
637.2	0.04176	0.04194	0.000180776
636.8	0.04091	0.0413	0.000386039
636.4	0.04011	0.04077	0.000654862
636	0.03941	0.04027	0.000862086
635.6	0.03874	0.03985	0.00111
635.2	0.03816	0.03946	0.0013
634.8	0.03766	0.03912	0.00146
634.4	0.03714	0.03882	0.00167
634	0.03674	0.03857	0.00184
633.6	0.03637	0.03838	0.00201
633.2	0.03604	0.03824	0.0022
632.8	0.03576	0.03808	0.00232
632.4	0.03554	0.03797	0.00243
632	0.03536	0.03789	0.00253
631.6	0.03515	0.03781	0.00266
631.2	0.03502	0.03774	0.00272
630.8	0.0349	0.03773	0.00283
630.4	0.03481	0.03767	0.00286
630	0.03475	0.03766	0.00291
629.6	0.03467	0.03761	0.00294
629.2	0.03464	0.03759	0.00295
628.8	0.03461	0.03757	0.00296
628.4	0.0346	0.03756	0.00296
628	0.03456	0.03753	0.00296
627.6	0.03451	0.03751	0.003
627.2	0.03449	0.03746	0.00297
626.8	0.03449	0.03743	0.00295
626.4	0.03446	0.0374	0.00294
626	0.03445	0.03739	0.00294
625.6	0.03442	0.03734	0.00291
625.2	0.0344	0.0373	0.0029
624.8	0.03441	0.03724	0.00283
624.4	0.03441	0.03721	0.0028
624	0.03437	0.03715	0.00278
623.6	0.03436	0.03713	0.00277
623.2	0.03433	0.03707	0.00274
622.8	0.03427	0.03705	0.00278
622.4	0.03426	0.037	0.00274
622	0.0342	0.03699	0.00279
621.6	0.03414	0.03695	0.0028
621.2	0.03408	0.03687	0.0028
620.8	0.03404	0.03676	0.00272
620.4	0.03395	0.03671	0.00276
620	0.0339	0.03663	0.00273
619.6	0.03381	0.03659	0.00278
619.2	0.0337	0.0365	0.0028
618.8	0.0336	0.03639	0.0028
618.4	0.03353	0.03625	0.00271
618	0.03338	0.03613	0.00275
617.6	0.03328	0.03599	0.00271
617.2	0.03318	0.03587	0.0027
616.8	0.03312	0.03572	0.00261
616.4	0.03297	0.03562	0.00265
616	0.03287	0.03544	0.00257
615.6	0.03276	0.0353	0.00254
615.2	0.03265	0.03512	0.00247
614.8	0.03254	0.03503	0.00249
614.4	0.03244	0.03484	0.0024
614	0.03235	0.03472	0.00237
613.6	0.03227	0.03454	0.00227
613.2	0.03217	0.03443	0.00226
612.8	0.03211	0.03427	0.00215
612.4	0.03201	0.03415	0.00214
612	0.03194	0.03397	0.00204
611.6	0.03185	0.03386	0.002
611.2	0.03179	0.03372	0.00193
610.8	0.03175	0.03366	0.00191
610.4	0.0317	0.03349	0.00179
610	0.03163	0.03342	0.00179
609.6	0.03156	0.03328	0.00171
609.2	0.03153	0.0332	0.00167
608.8	0.03147	0.03301	0.00153
608.4	0.03136	0.03292	0.00156
608	0.03129	0.03278	0.00149
607.6	0.03125	0.03268	0.00142
607.2	0.03121	0.03253	0.00131
606.8	0.03114	0.03245	0.00131
606.4	0.0311	0.03229	0.00119
606	0.03103	0.03219	0.00115
605.6	0.03098	0.03201	0.00103
605.2	0.03091	0.0319	0.000988695
604.8	0.03086	0.03179	0.000931753
604.4	0.03081	0.03168	0.000867493
604	0.03076	0.03154	0.000778333
603.6	0.03067	0.03141	0.000732585
603.2	0.03063	0.03127	0.000638615
602.8	0.03056	0.03115	0.000592396
602.4	0.03049	0.03103	0.000536719
602	0.03045	0.03092	0.000471527
601.6	0.03039	0.03079	0.000402194
601.2	0.03029	0.0307	0.000410802
600.8	0.03019	0.03057	0.000373216
600.4	0.03015	0.03047	0.000324002
600	0.03008	0.03036	0.000276356
599.6	0.02997	0.03026	0.00028958
599.2	0.02989	0.03014	0.000247754
598.8	0.02981	0.03007	0.000262822
598.4	0.02967	0.02994	0.000267709
598	0.02957	0.02986	0.00029702
597.6	0.02947	0.02976	0.000296786
597.2	0.02937	0.02969	0.00032364
596.8	0.02925	0.02957	0.000315625
596.4	0.02915	0.02948	0.000326738
596	0.02902	0.02935	0.000324866
595.6	0.02888	0.02929	0.000408679
595.2	0.02877	0.02915	0.000379623
594.8	0.02865	0.02906	0.000410237
594.4	0.0285	0.02893	0.000434963
594	0.02837	0.02881	0.000432275
593.6	0.02827	0.02867	0.000400716
593.2	0.02808	0.02855	0.000475765
592.8	0.02797	0.02842	0.000447664
592.4	0.02782	0.02831	0.000492311
592	0.02768	0.02816	0.000486662
591.6	0.02755	0.028	0.000455218
591.2	0.02737	0.02785	0.00048426
590.8	0.02722	0.02772	0.000502809
590.4	0.02706	0.02756	0.000496712
590	0.0269	0.02738	0.000473441
589.6	0.02674	0.02719	0.000447502
589.2	0.02652	0.027	0.00047916
588.8	0.02639	0.02685	0.000457169
588.4	0.02623	0.02666	0.000428221
588	0.02608	0.02646	0.00038018
587.6	0.02591	0.02626	0.000348368
587.2	0.02573	0.02607	0.000342616
586.8	0.02554	0.02588	0.000334101
586.4	0.02537	0.02569	0.000323227
586	0.02517	0.02552	0.000354488
585.6	0.02501	0.02532	0.000314716
585.2	0.02489	0.02513	0.000249026
584.8	0.0247	0.02493	0.000232799
584.4	0.02454	0.02476	0.000225087
584	0.02441	0.02457	0.000167124
583.6	0.02426	0.0244	0.000136057
583.2	0.02409	0.02423	0.000140288
582.8	0.02396	0.02408	0.000117622
582.4	0.0238	0.02393	0.000126811
582	0.02366	0.0238	0.000145544
581.6	0.02351	0.02365	0.000144786
581.2	0.02337	0.02352	0.000150158
580.8	0.02321	0.02338	0.000163563
580.4	0.02311	0.02327	0.000164877
580	0.02296	0.02309	0.000129497
579.6	0.02284	0.02296	0.000126004
579.2	0.02269	0.02284	0.000146414
578.8	0.02256	0.02273	0.000173758
578.4	0.02241	0.02256	0.000144252
578	0.0223	0.0224	9.32683e-05
577.6	0.02218	0.02225	7.15102e-05
577.2	0.02205	0.02209	3.64249e-05
576.8	0.0219	0.02196	6.04303e-05
576.4	0.02178	0.0218	1.74223e-05
576	0.02161	0.02167	6.42138e-05
575.6	0.02152	0.02151	-1.56691e-05
575.2	0.02135	0.02135	8.19986e-06
574.8	0.02114	0.0212	6.27631e-05
574.4	0.021	0.02099	-1.3233e-05
574	0.02084	0.02084	-5.06093e-06
573.6	0.02068	0.02068	-5.50083e-06
573.2	0.02054	0.0205	-3.28462e-05
572.8	0.02035	0.02029	-6.1815e-05
572.4	0.0202	0.02012	-7.57159e-05
572	0.02003	0.01989	-0.000135811
571.6	0.01987	0.0197	-0.000171876
571.2	0.01968	0.01952	-0.000156346
570.8	0.0195	0.01929	-0.000211293
570.4	0.01931	0.0191	-0.000212506
570	0.01915	0.01891	-0.000242854
569.6	0.01894	0.01869	-0.000257699
569.2	0.01876	0.01846	-0.000302917
568.8	0.01856	0.01829	-0.000265772
568.4	0.01836	0.01807	-0.000286848
568	0.01824	0.01788	-0.0003614
567.6	0.01804	0.01766	-0.000382224
567.2	0.01784	0.01751	-0.000328486
566.8	0.01768	0.01725	-0.000429525
566.4	0.01754	0.01711	-0.000429176
566	0.01734	0.01693	-0.000406946
565.6	0.01716	0.01676	-0.000404962
565.2	0.01705	0.01654	-0.000509218
564.8	0.01688	0.01641	-0.000469614
564.4	0.01671	0.0162	-0.000506521
564	0.01657	0.01605	-0.000514593
563.6	0.01641	0.01589	-0.000520309
563.2	0.01629	0.01575	-0.000544642
562.8	0.01614	0.01558	-0.00055592
562.4	0.01602	0.01545	-0.000571897
562	0.01593	0.0153	-0.000625448
561.6	0.01581	0.01522	-0.00058721
561.2	0.01566	0.01508	-0.000572194
560.8	0.01558	0.01498	-0.000598913
560.4	0.01551	0.01484	-0.00067028
560	0.01541	0.01476	-0.000650341
559.6	0.01532	0.01466	-0.000669467
559.2	0.01526	0.01458	-0.000673248
558.8	0.0152	0.01449	-0.000716037
558.4	0.01512	0.01443	-0.000693616
558	0.0151	0.01434	-0.00075852
557.6	0.01504	0.01432	-0.00071345
557.2	0.01499	0.01423	-0.000759429
556.8	0.01494	0.01421	-0.000734911
556.4	0.01489	0.01415	-0.000734848
556	0.01486	0.0141	-0.000757332
555.6	0.01483	0.01407	-0.000755934
555.2	0.01482	0.01403	-0.000782814
554.8	0.01481	0.01402	-0.000790921
554.4	0.01478	0.014	-0.000782675
554	0.01478	0.01397	-0.000818347
553.6	0.01475	0.01396	-0.000786654
553.2	0.01474	0.01394	-0.000798104
552.8	0.01473	0.01391	-0.000813643
552.4	0.01475	0.01388	-0.000864112
552	0.01471	0.01387	-0.000839285
551.6	0.01472	0.01386	-0.000861806
551.2	0.01471	0.01385	-0.000864605
550.8	0.01469	0.01384	-0.000850266
550.4	0.0147	0.01384	-0.00086388
550	0.01472	0.01382	-0.00089715
549.6	0.0147	0.01378	-0.000913994
549.2	0.0147	0.01378	-0.000921048
548.8	0.0147	0.01377	-0.000935313
548.4	0.01471	0.01378	-0.000926715
548	0.01471	0.01376	-0.0009539
547.6	0.0147	0.01375	-0.000948455
547.2	0.0147	0.01372	-0.000973206
546.8	0.01473	0.01375	-0.000975327
546.4	0.01472	0.01374	-0.000980392
546	0.01474	0.01377	-0.00096505
545.6	0.01472	0.01376	-0.000953177
545.2	0.01475	0.01376	-0.000986112
544.8	0.01474	0.01375	-0.000990234
544.4	0.01475	0.01376	-0.000988169
544	0.01478	0.01376	-0.00101
543.6	0.01476	0.01374	-0.00102
543.2	0.01476	0.01375	-0.00101
542.8	0.01474	0.01379	-0.000952173
542.4	0.01478	0.01374	-0.00104
542	0.0148	0.01376	-0.00104
541.6	0.01478	0.01376	-0.00102
541.2	0.01478	0.01375	-0.00104
540.8	0.01481	0.01372	-0.00109
540.4	0.01484	0.01376	-0.00108
540	0.01481	0.01372	-0.00109
539.6	0.01483	0.01375	-0.00108
539.2	0.01483	0.01374	-0.00109
538.8	0.01489	0.01372	-0.00117
538.4	0.01483	0.01372	-0.00111
538	0.01487	0.01372	-0.00115
537.6	0.01489	0.01373	-0.00115
537.2	0.01492	0.01374	-0.00118
536.8	0.01492	0.01372	-0.0012
536.4	0.01496	0.01374	-0.00121
536	0.01501	0.01375	-0.00126
535.6	0.01506	0.01376	-0.00129
535.2	0.01507	0.01379	-0.00129
534.8	0.01514	0.01382	-0.00132
534.4	0.01519	0.01383	-0.00136
534	0.01522	0.01389	-0.00132
533.6	0.01528	0.01391	-0.00138
533.2	0.01535	0.01393	-0.00143
532.8	0.01541	0.01396	-0.00144
532.4	0.01549	0.01401	-0.00148
532	0.01559	0.01408	-0.00151
531.6	0.01566	0.01415	-0.00151
531.2	0.01573	0.0142	-0.00153
530.8	0.01586	0.01427	-0.00159
530.4	0.01597	0.0143	-0.00167
530	0.01608	0.0144	-0.00168
529.6	0.01619	0.01448	-0.00171
529.2	0.01636	0.01458	-0.00178
528.8	0.01648	0.01465	-0.00183
528.4	0.01662	0.01476	-0.00186
528	0.0168	0.01487	-0.00193
527.6	0.01699	0.01501	-0.00199
527.2	0.01714	0.01516	-0.00198
526.8	0.01733	0.01528	-0.00205
526.4	0.01753	0.01541	-0.00212
526	0.01772	0.01559	-0.00213
525.6	0.01797	0.01576	-0.00221
525.2	0.01821	0.01593	-0.00228
524.8	0.01847	0.01608	-0.00239
524.4	0.0187	0.0163	-0.0024
524	0.01898	0.01649	-0.00249
523.6	0.01924	0.01673	-0.00252
523.2	0.01955	0.01699	-0.00256
522.8	0.01988	0.01723	-0.00265
522.4	0.02024	0.0175	-0.00274
522	0.02057	0.01779	-0.00277
521.6	0.02091	0.01809	-0.00282
521.2	0.02132	0.01843	-0.00289
520.8	0.02168	0.01875	-0.00293
520.4	0.02211	0.01908	-0.00303
520	0.02254	0.01942	-0.00312
519.6	0.02298	0.01982	-0.00316
519.2	0.02344	0.02025	-0.00319
518.8	0.02393	0.0207	-0.00323
518.4	0.02447	0.02112	-0.00335
518	0.025	0.02159	-0.0034
517.6	0.02555	0.02211	-0.00344
517.2	0.02613	0.02264	-0.00349
516.8	0.02675	0.02315	-0.0036
516.4	0.02733	0.02376	-0.00357
516	0.02798	0.02434	-0.00364
515.6	0.02864	0.02494	-0.0037
515.2	0.02932	0.0256	-0.00373
514.8	0.02999	0.02625	-0.00374
514.4	0.03073	0.02696	-0.00377
514	0.03151	0.0277	-0.00381
513.6	0.03225	0.02841	-0.00384
513.2	0.03304	0.0292	-0.00384
512.8	0.03385	0.03002	-0.00383
512.4	0.03468	0.03088	-0.0038
512	0.03549	0.03174	-0.00375
511.6	0.03644	0.03263	-0.00382
511.2	0.03734	0.03355	-0.00379
510.8	0.03825	0.03452	-0.00373
510.4	0.03922	0.03553	-0.00369
510	0.04023	0.03656	-0.00366
509.6	0.04122	0.03762	-0.00359
509.2	0.04225	0.03873	-0.00353
508.8	0.04333	0.03985	-0.00348
508.4	0.04437	0.04103	-0.00335
508	0.04553	0.04222	-0.00331
507.6	0.0467	0.0435	-0.0032
507.2	0.04781	0.04475	-0.00306
506.8	0.04905	0.04606	-0.00299
506.4	0.05032	0.04745	-0.00288
506	0.0516	0.04878	-0.00282
505.6	0.05285	0.05017	-0.00268
505.2	0.0542	0.05164	-0.00256
504.8	0.0556	0.05314	-0.00247
504.4	0.05695	0.05467	-0.00228
504	0.05844	0.05626	-0.00217
503.6	0.05997	0.0579	-0.00207
503.2	0.06149	0.0595	-0.00199
502.8	0.06301	0.0612	-0.00181
502.4	0.06465	0.06293	-0.00171
502	0.06634	0.06466	-0.00168
501.6	0.068	0.06646	-0.00155
501.2	0.06975	0.0683	-0.00145
500.8	0.07155	0.07017	-0.00138
500.4	0.07332	0.07203	-0.00129
500	0.07522	0.07395	-0.00127
499.6	0.07717	0.07596	-0.00121
499.2	0.07911	0.07798	-0.00113
498.8	0.08112	0.07999	-0.00112
498.4	0.08319	0.0821	-0.00109
498	0.08527	0.08419	-0.00108
497.6	0.08735	0.08626	-0.00109
497.2	0.08948	0.08843	-0.00106
496.8	0.09168	0.0906	-0.00108
496.4	0.09387	0.09281	-0.00106
496	0.09612	0.095	-0.00112
495.6	0.09842	0.09728	-0.00115
495.2	0.10073	0.09949	-0.00123
494.8	0.10296	0.10176	-0.0012
494.4	0.10522	0.10405	-0.00118
494	0.10758	0.10634	-0.00124
493.6	0.10993	0.10861	-0.00132
493.2	0.11222	0.11085	-0.00137
492.8	0.11453	0.11317	-0.00137
492.4	0.11687	0.11537	-0.0015
492	0.11914	0.11755	-0.00159
491.6	0.12133	0.11978	-0.00155
491.2	0.12361	0.12195	-0.00166
490.8	0.1258	0.12411	-0.0017
490.4	0.12798	0.1262	-0.00178
490	0.13013	0.1283	-0.00184
489.6	0.13219	0.13026	-0.00193
489.2	0.13416	0.13219	-0.00197
488.8	0.13614	0.13404	-0.00209
488.4	0.13801	0.13583	-0.00218
488	0.13989	0.13758	-0.0023
487.6	0.14159	0.13925	-0.00233
487.2	0.14328	0.14078	-0.00251
486.8	0.14487	0.14221	-0.00266
486.4	0.1464	0.14352	-0.00288
486	0.14786	0.14485	-0.00301
485.6	0.14917	0.14597	-0.0032
485.2	0.15048	0.14704	-0.00344
484.8	0.15173	0.14806	-0.00367
484.4	0.15285	0.14898	-0.00387
484	0.15392	0.14977	-0.00415
483.6	0.15496	0.15056	-0.0044
483.2	0.15593	0.15122	-0.0047
482.8	0.15683	0.1519	-0.00493
482.4	0.15774	0.15245	-0.00529
482	0.15861	0.15301	-0.00561
481.6	0.15942	0.15347	-0.00595
481.2	0.16018	0.15393	-0.00625
480.8	0.16093	0.15436	-0.00657
480.4	0.16177	0.15479	-0.00698
480	0.1625	0.15517	-0.00733
479.6	0.16324	0.15562	-0.00762
479.2	0.16408	0.156	-0.00808
478.8	0.16485	0.15639	-0.00846
478.4	0.16563	0.15677	-0.00886
478	0.16639	0.15719	-0.00921
477.6	0.16721	0.15756	-0.00964
477.2	0.16799	0.15794	-0.01005
476.8	0.16878	0.15829	-0.0105
476.4	0.16958	0.15867	-0.01091
476	0.17031	0.15901	-0.0113
475.6	0.17103	0.15938	-0.01165
475.2	0.17173	0.15965	-0.01208
474.8	0.17234	0.15992	-0.01242
474.4	0.17292	0.16015	-0.01277
474	0.17337	0.1603	-0.01307
473.6	0.17381	0.16047	-0.01334
473.2	0.17416	0.16055	-0.01361
472.8	0.17434	0.16055	-0.01379
472.4	0.17441	0.16052	-0.01389
472	0.17445	0.16042	-0.01403
471.6	0.17441	0.1602	-0.01421
471.2	0.17418	0.15993	-0.01425
470.8	0.17391	0.15964	-0.01427
470.4	0.17347	0.15925	-0.01422
470	0.17303	0.15881	-0.01422
469.6	0.17244	0.15829	-0.01415
469.2	0.17179	0.15779	-0.014
468.8	0.17105	0.15715	-0.0139
468.4	0.17028	0.15655	-0.01372
468	0.16943	0.15585	-0.01358
467.6	0.16856	0.15517	-0.01339
467.2	0.16765	0.1544	-0.01326
466.8	0.16672	0.15364	-0.01308
466.4	0.16577	0.15288	-0.01289
466	0.16476	0.1521	-0.01266
465.6	0.16378	0.15132	-0.01246
465.2	0.16287	0.15058	-0.0123
464.8	0.1619	0.14973	-0.01217
464.4	0.16094	0.14897	-0.01197
464	0.15999	0.14817	-0.01183
463.6	0.15908	0.14742	-0.01167
463.2	0.1582	0.14663	-0.01157
462.8	0.15731	0.14593	-0.01138
462.4	0.15645	0.14519	-0.01126
462	0.15565	0.1445	-0.01115
461.6	0.15486	0.14381	-0.01104
461.2	0.15406	0.14311	-0.01095
460.8	0.1533	0.1425	-0.0108
460.4	0.15264	0.1419	-0.01074
460	0.15199	0.14131	-0.01068
459.6	0.15142	0.14083	-0.01059
459.2	0.1508	0.14035	-0.01045
458.8	0.15031	0.13992	-0.01038
458.4	0.14986	0.13956	-0.0103
458	0.14941	0.13924	-0.01017
457.6	0.14903	0.13897	-0.01005
457.2	0.14876	0.13885	-0.00992
456.8	0.1485	0.1387	-0.0098
456.4	0.14833	0.13865	-0.00968
456	0.14823	0.13869	-0.00954
455.6	0.14822	0.13879	-0.00943
455.2	0.14821	0.13905	-0.00915
454.8	0.14834	0.13935	-0.00899
454.4	0.14854	0.13978	-0.00875
454	0.14879	0.14029	-0.00851
453.6	0.14923	0.14094	-0.00829
453.2	0.14968	0.14171	-0.00796
452.8	0.1503	0.14262	-0.00768
452.4	0.15104	0.14369	-0.00735
452	0.15187	0.14486	-0.00701
451.6	0.15281	0.14618	-0.00663
451.2	0.15392	0.14769	-0.00623
450.8	0.15514	0.14932	-0.00581
450.4	0.15651	0.15115	-0.00535
450	0.15798	0.15314	-0.00484
449.6	0.15957	0.15527	-0.0043
449.2	0.16135	0.15756	-0.00379
448.8	0.16323	0.16001	-0.00322
448.4	0.16523	0.16257	-0.00266
448	0.16739	0.16531	-0.00208
447.6	0.16959	0.16812	-0.00147
447.2	0.1719	0.17109	-0.000806461
446.8	0.17437	0.1742	-0.00016985
446.4	0.17688	0.17734	0.00046052
446	0.17938	0.18053	0.00115
445.6	0.18199	0.18384	0.00185
445.2	0.18468	0.18709	0.00241
444.8	0.18729	0.19042	0.00313
444.4	0.18999	0.19368	0.00369
444	0.19263	0.19697	0.00434
443.6	0.19522	0.20005	0.00483
443.2	0.19776	0.20308	0.00531
442.8	0.20016	0.20611	0.00595
442.4	0.20259	0.20899	0.0064
442	0.2049	0.21172	0.00682
441.6	0.20705	0.21438	0.00733
441.2	0.20915	0.21686	0.00771
440.8	0.21101	0.21918	0.00817
440.4	0.21274	0.22132	0.00858
440	0.21437	0.2234	0.00903
439.6	0.21592	0.2252	0.00928
439.2	0.21727	0.22692	0.00965
438.8	0.21846	0.22848	0.01002
438.4	0.21953	0.22982	0.01029
438	0.22038	0.23099	0.01061
437.6	0.22116	0.23197	0.01081
437.2	0.22178	0.23272	0.01094
436.8	0.22226	0.23337	0.01111
436.4	0.2226	0.23369	0.01109
436	0.22276	0.23392	0.01116
435.6	0.22279	0.23383	0.01104
435.2	0.2227	0.23358	0.01087
434.8	0.22242	0.23311	0.01069
434.4	0.22194	0.23248	0.01054
434	0.22138	0.23155	0.01017
433.6	0.22055	0.23056	0.01001
433.2	0.21968	0.22927	0.00959
432.8	0.21862	0.22795	0.00933
432.4	0.21742	0.22641	0.00899
432	0.21607	0.22479	0.00872
431.6	0.2146	0.22301	0.00841
431.2	0.21301	0.2212	0.00819
430.8	0.21133	0.21931	0.00799
430.4	0.20959	0.21733	0.00774
430	0.2077	0.21538	0.00767
429.6	0.20584	0.21342	0.00758
429.2	0.20391	0.21143	0.00753
428.8	0.20197	0.20949	0.00752
428.4	0.19994	0.20756	0.00762
428	0.19801	0.20565	0.00764
427.6	0.19599	0.20385	0.00786
427.2	0.19413	0.2021	0.00797
426.8	0.19226	0.2004	0.00814
426.4	0.19044	0.19871	0.00828
426	0.18862	0.19723	0.00861
425.6	0.18687	0.19574	0.00887
425.2	0.18513	0.19436	0.00923
424.8	0.18351	0.19306	0.00955
424.4	0.18204	0.19189	0.00985
424	0.18058	0.19076	0.01017
423.6	0.17918	0.18972	0.01054
423.2	0.17784	0.18869	0.01085
422.8	0.17659	0.18784	0.01125
422.4	0.17534	0.187	0.01166
422	0.17425	0.1862	0.01196
421.6	0.17326	0.1855	0.01224
421.2	0.17223	0.18481	0.01258
420.8	0.17131	0.18414	0.01283
420.4	0.17045	0.18354	0.01309
420	0.16952	0.18288	0.01337
419.6	0.16863	0.18227	0.01364
419.2	0.16783	0.18167	0.01384
418.8	0.16704	0.1811	0.01406
418.4	0.16622	0.18049	0.01426
418	0.16547	0.1798	0.01433
417.6	0.16468	0.17911	0.01443
417.2	0.16381	0.17833	0.01452
416.8	0.16299	0.17762	0.01463
416.4	0.16214	0.17681	0.01467
416	0.16125	0.17598	0.01472
415.6	0.16039	0.17505	0.01466
415.2	0.1595	0.17409	0.01459
414.8	0.15845	0.17306	0.01461
414.4	0.15743	0.17202	0.01459
414	0.15638	0.17088	0.0145
413.6	0.15529	0.16967	0.01437
413.2	0.15417	0.16843	0.01426
412.8	0.15302	0.16712	0.0141
412.4	0.15176	0.16571	0.01395
412	0.15055	0.1643	0.01375
411.6	0.14926	0.16281	0.01355
411.2	0.14795	0.16132	0.01337
410.8	0.14658	0.15975	0.01317
410.4	0.14522	0.15816	0.01294
410	0.14381	0.15646	0.01266
409.6	0.14239	0.1548	0.01242
409.2	0.1409	0.1531	0.01219
408.8	0.13937	0.15132	0.01195
408.4	0.13786	0.14959	0.01173
408	0.1363	0.14783	0.01153
407.6	0.13477	0.14605	0.01127
407.2	0.13325	0.14426	0.01101
406.8	0.13162	0.14244	0.01082
406.4	0.13004	0.14072	0.01068
406	0.12847	0.13896	0.01049
405.6	0.12697	0.13732	0.01034
405.2	0.12546	0.13559	0.01013
404.8	0.12398	0.134	0.01002
404.4	0.12248	0.13239	0.00991
404	0.12105	0.13082	0.00978
403.6	0.11967	0.12934	0.00967
403.2	0.11826	0.12798	0.00971
402.8	0.11698	0.1266	0.00962
402.4	0.11576	0.12538	0.00961
402	0.11451	0.1241	0.00959
401.6	0.11337	0.12294	0.00957
401.2	0.11232	0.12182	0.0095
400.8	0.11123	0.12081	0.00958
400.4	0.11026	0.11985	0.00959
400	0.10935	0.11902	0.00967
399.6	0.10851	0.11816	0.00965
399.2	0.10764	0.11735	0.00972
398.8	0.10689	0.11665	0.00976
398.4	0.10622	0.11601	0.0098
398	0.10559	0.11539	0.00979
397.6	0.10505	0.11495	0.00989
397.2	0.10449	0.1144	0.00991
396.8	0.1041	0.11402	0.00992
396.4	0.10363	0.11356	0.00993
396	0.10325	0.11329	0.01004
395.6	0.10296	0.11292	0.00995
395.2	0.10267	0.11266	0.00998
394.8	0.10246	0.11242	0.00996
394.4	0.10231	0.11222	0.00991
394	0.10212	0.11203	0.00991
393.6	0.102	0.11192	0.00992
393.2	0.10185	0.1117	0.00985
392.8	0.10186	0.11165	0.00979
392.4	0.10187	0.11151	0.00964
392	0.10185	0.11152	0.00967
391.6	0.10181	0.11142	0.00961
391.2	0.10185	0.11139	0.00954
390.8	0.1019	0.11137	0.00948
390.4	0.10194	0.11134	0.0094
390	0.10201	0.1113	0.00928
389.6	0.102	0.11135	0.00934
389.2	0.10209	0.11131	0.00921
388.8	0.10219	0.11134	0.00915
388.4	0.10227	0.11129	0.00901
388	0.10241	0.11134	0.00894
387.6	0.10244	0.11128	0.00884
387.2	0.1025	0.11138	0.00888
386.8	0.10256	0.1113	0.00874
386.4	0.10264	0.11129	0.00864
386	0.10265	0.11127	0.00862
385.6	0.10264	0.11128	0.00864
385.2	0.10266	0.11129	0.00863
384.8	0.10262	0.11125	0.00863
384.4	0.10264	0.11121	0.00857
384	0.10257	0.11117	0.0086
383.6	0.10253	0.11112	0.00859
383.2	0.10245	0.111	0.00855
382.8	0.10236	0.1109	0.00854
382.4	0.10221	0.11081	0.0086
382	0.10205	0.11061	0.00856
381.6	0.10193	0.11043	0.00849
381.2	0.10172	0.11025	0.00853
380.8	0.10158	0.11005	0.00846
380.4	0.10134	0.10981	0.00847
380	0.10114	0.10957	0.00843
379.6	0.10082	0.1092	0.00838
379.2	0.10051	0.10889	0.00838
378.8	0.10029	0.10854	0.00825
378.4	0.10007	0.10819	0.00812
378	0.09975	0.10773	0.00798
377.6	0.09939	0.10741	0.00802
377.2	0.099	0.10691	0.00791
376.8	0.09865	0.10647	0.00782
376.4	0.09831	0.10596	0.00766
376	0.09796	0.10544	0.00748
375.6	0.09752	0.10497	0.00744
375.2	0.09715	0.10445	0.0073
374.8	0.09679	0.10394	0.00714
374.4	0.09636	0.10337	0.00701
374	0.09605	0.10286	0.00681
373.6	0.0956	0.10226	0.00666
373.2	0.09533	0.10177	0.00644
372.8	0.09489	0.10129	0.0064
372.4	0.09457	0.10073	0.00617
372	0.09423	0.10022	0.00599
371.6	0.09394	0.0997	0.00576
371.2	0.09358	0.09923	0.00565
370.8	0.09327	0.09874	0.00547
370.4	0.09291	0.09827	0.00536
370	0.09266	0.09786	0.0052
369.6	0.09238	0.09737	0.00499
369.2	0.09209	0.09692	0.00484
368.8	0.09184	0.0965	0.00466
368.4	0.0916	0.09609	0.00448
368	0.09133	0.09569	0.00436
367.6	0.0911	0.09531	0.00421
367.2	0.09082	0.09492	0.00411
366.8	0.09063	0.09457	0.00394
366.4	0.09037	0.09414	0.00377
366	0.09014	0.09383	0.00369
365.6	0.0899	0.09344	0.00354
365.2	0.08964	0.0931	0.00346
364.8	0.08941	0.09275	0.00334
364.4	0.08915	0.09239	0.00325
364	0.08897	0.09205	0.00309
363.6	0.08872	0.09166	0.00295
363.2	0.0884	0.09133	0.00293
362.8	0.08819	0.09099	0.0028
362.4	0.08787	0.0906	0.00274
362	0.08758	0.09029	0.00271
361.6	0.08731	0.08999	0.00268
361.2	0.08706	0.08955	0.00249
360.8	0.08678	0.08925	0.00247
360.4	0.08648	0.08889	0.00241
360	0.08619	0.08855	0.00236
359.6	0.08595	0.08824	0.00229
359.2	0.08568	0.08789	0.00221
358.8	0.08549	0.08761	0.00213
358.4	0.08518	0.08734	0.00216
358	0.08502	0.08707	0.00204
357.6	0.0848	0.0868	0.00199
357.2	0.08464	0.08655	0.00191
356.8	0.08448	0.08634	0.00187
356.4	0.08433	0.08622	0.00189
356	0.08421	0.086	0.00179
355.6	0.08414	0.0858	0.00166
355.2	0.08407	0.08572	0.00166
354.8	0.08403	0.08562	0.00159
354.4	0.08402	0.08558	0.00157
354	0.08402	0.08556	0.00154
353.6	0.08408	0.08555	0.00147
353.2	0.08413	0.08564	0.00152
352.8	0.08428	0.08571	0.00143
352.4	0.08436	0.08577	0.00142
352	0.08446	0.08593	0.00147
351.6	0.08468	0.08607	0.00139
351.2	0.08482	0.0863	0.00148
350.8	0.085	0.08645	0.00145
350.4	0.08518	0.08667	0.00149
350	0.08545	0.08693	0.00148

## Sheet: Fig-4C
Wavelength(nm)	Arabisopsis - 150 fs	Arabidopsis - 2.75 ps		Wavelength(nm)	Ohadii - 190 fs	Ohadii - 2.43 ps
600.075	-3.05176e-05	-1.5943e-06		600.097	-1.54822e-05	1.28894e-05
600.31	-3.14615e-05	-4.16384e-06		600.333	-5.29565e-06	9.09469e-06
600.546	-3.7855e-05	-2.62718e-07		600.569	7.96097e-06	5.15419e-06
600.781	-1.69251e-05	-2.34359e-06		600.805	-1.92164e-07	7.18313e-06
601.016	-2.55887e-05	-2.2521e-06		601.041	-2.22665e-06	6.15664e-06
601.251	-2.40763e-05	-3.31955e-06		601.277	-8.80104e-06	8.33147e-06
601.486	-2.06691e-05	-6.06023e-06		601.513	-1.46441e-05	9.49098e-06
601.722	-2.39373e-05	-4.93719e-06		601.749	-8.60569e-06	5.80343e-06
601.957	-1.36502e-05	-4.26462e-06		601.985	-1.17624e-05	7.85916e-06
602.192	-3.45843e-05	-2.7078e-06		602.221	2.3069e-06	4.7819e-06
602.427	-2.25265e-05	-4.07904e-06		602.457	3.74989e-06	5.62314e-06
602.662	-4.01686e-05	-3.27211e-07		602.692	4.51775e-06	6.21885e-06
602.898	-1.47609e-05	-5.75455e-06		602.928	-8.51858e-06	6.7812e-06
603.133	-2.44426e-05	-5.7249e-06		603.164	-7.58837e-06	5.96077e-06
603.368	-2.05384e-05	-2.7991e-06		603.4	3.1175e-06	4.78937e-06
603.603	-2.40369e-05	-1.52913e-06		603.636	-2.10374e-06	5.41335e-06
603.838	-2.95683e-05	-2.15989e-06		603.872	5.40488e-06	4.71845e-06
604.074	-2.77306e-05	-5.5703e-07		604.108	-4.27468e-07	4.75406e-06
604.309	-1.70219e-05	-3.13073e-06		604.344	1.47656e-06	2.97545e-06
604.544	-1.94338e-05	-9.88484e-07		604.58	-7.4449e-06	5.92797e-06
604.779	-2.82202e-05	-6.22163e-07		604.816	-4.70268e-06	8.74516e-06
605.014	-2.35825e-05	-2.19077e-06		605.051	1.37299e-07	7.16712e-06
605.25	-2.11622e-05	-1.83614e-06		605.287	-1.29131e-05	6.28754e-06
605.485	-2.63638e-05	-1.41838e-06		605.523	-4.01395e-06	7.38714e-06
605.72	-2.52636e-05	-4.44436e-06		605.759	2.23287e-06	4.35484e-06
605.955	-2.31501e-05	-2.21882e-06		605.995	-6.70807e-06	8.57674e-06
606.19	-2.26366e-05	-2.08348e-06		606.231	6.12474e-06	3.65341e-06
606.426	-2.39699e-05	-4.8354e-06		606.467	-9.68845e-06	7.9926e-06
606.661	-2.33445e-05	-3.12335e-06		606.703	1.77328e-06	1.12284e-07
606.896	-2.83358e-05	-3.07659e-06		606.939	-1.28269e-05	9.22945e-06
607.131	-2.09359e-05	-2.12553e-06		607.174	-2.90964e-06	5.709e-06
607.366	-2.73426e-05	-2.11138e-07		607.41	-8.9376e-06	5.01328e-06
607.602	-2.35234e-05	-2.97327e-06		607.646	-6.33161e-06	3.96677e-06
607.837	-2.0291e-05	-4.68703e-06		607.882	-1.09446e-05	6.15781e-06
608.072	-2.53301e-05	-3.36529e-06		608.118	-1.54993e-05	7.23165e-06
608.307	-1.61383e-05	-4.0638e-06		608.354	-6.55955e-06	5.11513e-06
608.542	-2.14128e-05	-3.29169e-06		608.59	-7.24054e-06	5.6191e-06
608.778	-2.14844e-05	-4.4839e-06		608.826	-4.36549e-06	3.98482e-06
609.013	-2.67856e-05	-1.95929e-06		609.062	-1.8846e-05	8.31661e-06
609.248	-2.50877e-05	-4.8596e-06		609.298	-3.79969e-06	5.74799e-06
609.483	-2.56366e-05	-3.06834e-06		609.534	-6.55727e-06	2.97483e-06
609.718	-2.81644e-05	-1.83679e-07		609.769	-7.19896e-06	4.21384e-06
609.954	-1.45926e-05	-5.0197e-06		610.005	-5.14654e-06	2.96432e-06
610.189	-1.54133e-05	-6.58338e-06		610.241	-1.39471e-05	4.50222e-06
610.424	-2.40511e-05	-4.15505e-06		610.477	-8.71409e-06	4.43676e-06
610.659	-1.77438e-05	-4.06857e-06		610.713	9.17398e-07	3.92643e-06
610.894	-2.94466e-05	-2.78791e-06		610.949	-6.76798e-06	4.16215e-06
611.13	-2.48326e-05	-2.58531e-06		611.185	-3.16427e-06	3.49698e-06
611.365	-2.45374e-05	-1.29366e-06		611.421	-1.30773e-05	6.17592e-06
611.6	-2.62828e-05	-1.97461e-06		611.657	-1.8151e-05	8.23993e-06
611.835	-3.35178e-05	-2.45926e-06		611.893	-1.46404e-05	6.29687e-06
612.07	-2.11138e-05	-1.12626e-06		612.128	-1.18566e-05	5.41508e-06
612.306	-2.03774e-05	-2.05973e-06		612.364	-4.09319e-06	3.26261e-06
612.541	-1.29731e-05	-5.18915e-06		612.6	-8.50747e-06	5.84711e-06
612.776	-1.50157e-05	-2.78333e-06		612.836	-1.02272e-05	5.76147e-06
613.011	-2.21655e-05	-2.96508e-06		613.072	-1.16385e-05	3.48506e-06
613.246	-2.00031e-05	-2.09429e-06		613.308	-1.76489e-05	7.75176e-06
613.482	-1.53424e-05	-5.77683e-06		613.544	-1.66463e-05	5.08497e-06
613.717	-2.25228e-05	-2.35331e-06		613.78	-9.95157e-06	7.33547e-06
613.952	-3.55517e-05	-2.76071e-07		614.016	-2.34014e-05	7.39331e-06
614.187	-2.17493e-05	-2.13494e-06		614.251	-1.68365e-05	6.21747e-06
614.422	-3.08329e-05	-9.4076e-07		614.487	-1.32623e-05	6.95458e-06
614.658	-1.73591e-05	-1.67487e-06		614.723	-1.68475e-05	7.77787e-06
614.893	-2.58529e-05	-3.52848e-06		614.959	-1.46671e-05	6.93695e-06
615.128	-1.62432e-05	-3.59199e-06		615.195	-1.84142e-05	4.81306e-06
615.363	-1.65218e-05	-5.40589e-06		615.431	-1.28386e-05	8.45091e-06
615.598	-1.51891e-05	-6.03176e-06		615.667	-2.96511e-06	4.93589e-06
615.834	-1.59263e-05	-3.03695e-06		615.903	-1.03113e-05	7.43893e-06
616.069	-2.4299e-05	3.26585e-08		616.139	-1.75837e-05	6.548e-06
616.304	-2.36904e-05	-2.89854e-07		616.375	-5.82282e-06	5.48425e-06
616.539	-1.71216e-05	-3.00128e-06		616.611	-1.93767e-05	4.89077e-06
616.774	-1.32869e-05	-3.01753e-06		616.846	-9.71691e-06	7.25046e-06
617.01	-8.40518e-06	-4.01378e-06		617.082	-1.22535e-05	4.90536e-06
617.245	-1.95608e-05	-1.76283e-07		617.318	-1.48245e-05	7.45442e-06
617.48	-2.02237e-05	2.4003e-07		617.554	-1.67723e-05	6.89408e-06
617.715	-1.96535e-05	-1.66141e-06		617.79	-1.30639e-05	6.65586e-06
617.95	-2.19315e-05	5.1392e-08		618.026	-1.40574e-05	7.21591e-06
618.186	-1.8407e-05	-1.78486e-06		618.262	-8.13497e-06	4.43124e-06
618.421	-2.22578e-05	-7.16842e-07		618.498	-1.68094e-05	6.58635e-06
618.656	-1.68695e-05	-2.46503e-06		618.734	-7.8093e-06	5.42207e-06
618.891	-9.79983e-06	-1.63041e-06		618.97	-7.33884e-06	5.60631e-06
619.126	-1.67981e-05	-3.57233e-06		619.205	-1.19073e-05	7.18925e-06
619.362	-1.16768e-05	-1.56317e-06		619.441	-1.25566e-06	1.09557e-06
619.597	-1.14838e-05	-3.2815e-06		619.677	-9.08583e-06	7.80534e-06
619.832	-6.54989e-06	-1.6143e-06		619.913	-1.25561e-05	8.23568e-06
620.067	-1.33391e-05	-3.24747e-06		620.149	-1.83518e-06	5.52264e-06
620.302	-1.7368e-05	-1.78313e-06		620.385	-9.47619e-06	8.69058e-06
620.538	-2.04755e-05	-8.80714e-07		620.621	-9.28294e-06	6.42486e-06
620.773	-3.17366e-05	6.9526e-08		620.857	-1.38993e-05	1.07809e-05
621.008	-1.78095e-05	-8.69697e-07		621.093	-7.23211e-06	7.19668e-06
621.243	-7.18054e-06	-4.81933e-06		621.328	-2.42871e-05	1.09368e-05
621.478	-1.31608e-05	-1.60869e-06		621.564	-1.43712e-05	1.0916e-05
621.714	-9.59174e-06	-3.10163e-06		621.8	-1.52673e-05	1.0949e-05
621.949	-2.06878e-05	-1.25978e-06		622.036	-5.32659e-06	7.67469e-06
622.184	-1.51703e-05	-4.24203e-07		622.272	-1.75532e-05	1.09736e-05
622.419	-7.12517e-06	-2.25332e-06		622.508	-1.63039e-05	9.74337e-06
622.654	-2.13196e-05	-1.14915e-06		622.744	-1.59179e-05	1.12534e-05
622.89	-1.10908e-05	-4.20734e-07		622.98	-1.87949e-05	7.18674e-06
623.125	-1.26937e-05	1.70971e-07		623.216	-2.00166e-05	1.05635e-05
623.36	-1.97578e-05	3.16712e-06		623.452	-1.94883e-05	1.02921e-05
623.595	-2.09122e-05	4.27416e-07		623.688	-5.25179e-06	4.96136e-06
623.83	-6.73611e-06	-2.36667e-06		623.923	-1.83172e-05	7.89207e-06
624.066	-1.35022e-05	-5.21915e-08		624.159	-1.71658e-05	1.14676e-05
624.301	-2.59961e-05	1.22586e-06		624.395	-2.0237e-05	1.02291e-05
624.536	-2.46939e-05	-9.31246e-07		624.631	-1.07893e-05	9.28128e-06
624.771	-1.41963e-05	-1.29403e-06		624.867	-1.13991e-05	6.87825e-06
625.006	-1.25718e-05	-2.15503e-06		625.103	-6.7956e-06	5.99066e-06
625.242	-3.33203e-05	4.39829e-06		625.339	-1.67547e-05	1.12616e-05
625.477	-3.75045e-05	2.67617e-06		625.575	-1.8854e-05	1.10415e-05
625.712	-1.84784e-05	5.47981e-07		625.811	-1.77603e-05	1.13285e-05
625.947	-2.67876e-05	1.22871e-06		626.047	-4.04208e-06	5.50285e-06
626.182	-2.15301e-05	5.74678e-07		626.282	-1.04173e-05	9.90501e-06
626.418	-1.88575e-05	1.00834e-06		626.518	-1.79791e-05	1.18535e-05
626.653	-2.0519e-05	-6.79797e-07		626.754	-1.43288e-05	1.25091e-05
626.888	-2.11033e-05	3.89995e-07		626.99	-1.61727e-05	1.04926e-05
627.123	-8.55128e-06	-1.91939e-06		627.226	-1.05764e-05	9.85692e-06
627.358	-1.9432e-06	-2.98763e-06		627.462	-9.62843e-06	9.69654e-06
627.594	-8.59513e-06	-3.05471e-06		627.698	-7.25086e-06	8.59193e-06
627.829	-1.63025e-05	-1.07658e-07		627.934	-4.59885e-06	9.70496e-06
628.064	-1.98187e-05	3.59555e-07		628.17	-8.00155e-06	1.45282e-05
628.299	-2.34383e-05	-4.76775e-07		628.405	-1.53363e-05	1.35018e-05
628.534	-1.47034e-05	-4.06016e-06		628.641	-1.40994e-05	1.35212e-05
628.77	-1.73887e-05	-7.39849e-07		628.877	-1.16256e-05	9.33658e-06
629.005	-2.8517e-05	2.36469e-06		629.113	-1.33286e-05	9.75823e-06
629.24	-1.27333e-05	-2.14961e-06		629.349	-8.87515e-06	1.11965e-05
629.475	-1.40513e-05	-1.98608e-06		629.585	-1.45494e-05	1.23479e-05
629.71	-1.90491e-05	1.92631e-06		629.821	-3.88457e-06	1.04844e-05
629.946	-3.13894e-05	2.73687e-06		630.057	-1.59324e-05	1.10389e-05
630.181	-2.05848e-05	1.15075e-06		630.293	-1.87082e-07	8.63611e-06
630.416	-2.25157e-05	9.78137e-08		630.529	-7.30933e-06	9.54339e-06
630.651	-1.95676e-05	5.76532e-07		630.764	-1.06911e-05	1.18333e-05
630.886	-2.34658e-05	-7.79214e-07		631	-3.7617e-06	9.54327e-06
631.122	-1.76435e-05	-4.54854e-07		631.236	-4.69144e-06	1.07236e-05
631.357	-1.84273e-05	-2.03429e-06		631.472	-1.04603e-05	1.33708e-05
631.592	-2.12702e-05	-1.95803e-06		631.708	-5.54023e-06	1.38107e-05
631.827	-2.1418e-05	-8.01445e-07		631.944	-8.78037e-06	1.16565e-05
632.062	-1.55224e-05	-2.17168e-06		632.18	-5.81454e-06	1.09524e-05
632.298	-1.50097e-05	4.84813e-07		632.416	-1.13529e-06	1.24099e-05
632.533	-1.70044e-05	-1.70476e-07		632.652	-6.57215e-06	1.19665e-05
632.768	-1.45588e-05	-5.10407e-06		632.888	-1.05786e-05	1.21911e-05
633.003	-1.78459e-05	-2.53816e-06		633.124	-1.02463e-05	1.27376e-05
633.238	-1.25749e-05	-9.70575e-07		633.359	-3.43533e-06	1.19985e-05
633.474	-2.16475e-05	-9.80784e-08		633.595	-3.92093e-06	1.08418e-05
633.709	-2.56431e-05	5.25084e-07		633.831	-5.2511e-06	1.11928e-05
633.944	-1.21121e-05	-3.8783e-06		634.067	-6.84242e-06	1.11445e-05
634.179	-3.52582e-05	3.2249e-06		634.303	-2.53553e-06	1.03617e-05
634.414	-3.25965e-05	3.05561e-06		634.539	-6.85867e-06	1.19545e-05
634.65	-2.2479e-05	-1.13228e-06		634.775	8.51639e-07	1.14111e-05
634.885	-2.72763e-05	2.44798e-06		635.011	-1.4465e-05	1.42913e-05
635.12	-2.74652e-05	9.64593e-07		635.247	-1.12754e-05	1.55014e-05
635.355	-2.19109e-05	-1.67913e-06		635.482	-1.18813e-05	1.40141e-05
635.59	-3.14862e-05	1.05086e-06		635.718	-1.62017e-05	1.5003e-05
635.826	-2.94479e-05	1.53374e-06		635.954	-1.8677e-06	1.09679e-05
636.061	-2.63463e-05	1.09337e-06		636.19	-1.16564e-06	1.18008e-05
636.296	-1.54886e-05	-2.9354e-06		636.426	-4.54979e-07	1.13745e-05
636.531	-1.20762e-05	-1.61105e-06		636.662	-5.93638e-06	1.28656e-05
636.766	-2.65271e-05	-9.46176e-07		636.898	3.32038e-06	9.66322e-06
637.002	-2.46009e-05	-3.14141e-07		637.134	-6.25445e-06	1.24546e-05
637.237	-3.54761e-05	3.30047e-06		637.37	-5.9958e-06	1.07259e-05
637.472	-2.88213e-05	1.732e-06		637.606	-7.97775e-06	1.32512e-05
637.707	-1.49275e-05	-3.80524e-07		637.841	-2.31662e-06	1.11266e-05
637.942	-2.59375e-05	-2.94895e-07		638.077	-6.79692e-06	1.28557e-05
638.178	-1.11848e-05	-4.53544e-06		638.313	2.22196e-06	1.08206e-05
638.413	-1.33206e-05	1.73853e-06		638.549	1.67342e-06	1.08974e-05
638.648	-2.51458e-05	-7.88908e-07		638.785	4.60591e-06	1.07917e-05
638.883	-2.09707e-05	-5.43528e-07		639.021	-7.88451e-06	1.19604e-05
639.118	-1.09956e-05	-1.65527e-06		639.257	8.78947e-06	1.01392e-05
639.354	-1.99909e-05	1.59517e-06		639.493	8.30156e-06	9.36437e-06
639.589	-1.95033e-05	7.07568e-07		639.729	-7.21598e-07	1.12699e-05
639.824	-1.19617e-05	-3.24872e-07		639.965	9.82502e-06	8.80495e-06
640.059	-1.90182e-05	2.46541e-06		640.201	1.02739e-05	9.11822e-06
640.294	-1.82511e-05	1.91442e-06		640.436	2.46687e-08	1.24595e-05
640.53	-1.2236e-05	-1.02209e-06		640.672	3.514e-06	1.0696e-05
640.765	-3.12657e-06	-5.26459e-06		640.908	7.93614e-06	1.01774e-05
641	-1.30124e-05	1.54694e-06		641.144	-4.73455e-06	1.42692e-05
641.235	-7.52898e-06	-1.56405e-06		641.38	7.18009e-06	1.14135e-05
641.47	3.68833e-08	-5.15912e-06		641.616	-2.11252e-07	1.38939e-05
641.706	-9.86199e-06	-2.31221e-06		641.852	1.00837e-05	1.07506e-05
641.941	-6.68352e-06	-3.44791e-07		642.088	8.26335e-06	1.045e-05
642.176	1.20432e-05	-5.03066e-06		642.324	1.19041e-05	7.99311e-06
642.411	1.41339e-06	-1.43007e-06		642.559	1.55513e-05	7.26052e-06
642.646	-4.7981e-06	-5.26972e-07		642.795	1.55534e-05	8.70753e-06
642.882	-6.81365e-06	-3.15571e-06		643.031	1.8639e-05	9.0065e-06
643.117	1.54518e-06	-4.62461e-06		643.267	1.12757e-05	6.49926e-06
643.352	-7.57107e-06	-1.69019e-07		643.503	1.92295e-05	5.65789e-06
643.587	1.2301e-06	-9.38433e-07		643.739	1.22613e-05	4.5374e-06
643.822	1.35988e-05	-6.05511e-06		643.975	2.20149e-05	5.69372e-06
644.058	-7.27639e-06	-3.75193e-06		644.211	2.97552e-05	3.31399e-06
644.293	7.99255e-06	-2.98143e-06		644.447	3.433e-05	5.06925e-06
644.528	-2.14881e-06	6.1965e-08		644.683	3.34397e-05	2.1907e-06
644.763	1.32582e-05	-5.34635e-06		644.918	3.62572e-05	2.34947e-06
644.998	1.38536e-05	-6.52887e-06		645.154	2.51009e-05	5.98734e-07
645.234	9.91336e-06	-5.9099e-06		645.39	3.0394e-05	1.90599e-06
645.469	1.92494e-05	-7.18845e-06		645.626	3.64203e-05	-1.13891e-06
645.704	2.16576e-05	-9.79654e-06		645.862	4.18076e-05	-1.53138e-06
645.939	7.75652e-06	-7.07625e-06		646.098	4.14987e-05	-4.01169e-07
646.174	1.95321e-05	-8.06644e-06		646.334	4.3264e-05	6.30208e-07
646.41	3.4866e-05	-1.15639e-05		646.57	4.47619e-05	-4.71737e-06
646.645	3.50586e-05	-1.14555e-05		646.806	4.4835e-05	-5.404e-06
646.88	2.53534e-05	-8.95514e-06		647.042	4.47456e-05	-3.31997e-06
647.115	4.2358e-05	-1.36361e-05		647.278	4.38259e-05	-4.26587e-06
647.35	4.20429e-05	-1.09405e-05		647.513	5.19636e-05	-7.53453e-06
647.586	2.89695e-05	-9.21145e-06		647.749	5.06587e-05	-7.88713e-06
647.821	3.61269e-05	-1.07912e-05		647.985	5.92733e-05	-7.77798e-06
648.056	4.18628e-05	-1.49761e-05		648.221	6.21675e-05	-1.14547e-05
648.291	2.93371e-05	-1.15215e-05		648.457	5.66157e-05	-9.26745e-06
648.526	3.39928e-05	-1.33338e-05		648.693	6.62577e-05	-1.14902e-05
648.762	4.41212e-05	-1.54976e-05		648.929	6.40682e-05	-1.14144e-05
648.997	3.44167e-05	-1.48682e-05		649.165	6.19937e-05	-1.08384e-05
649.232	3.33453e-05	-1.30978e-05		649.401	5.583e-05	-1.10357e-05
649.467	4.82728e-05	-2.14992e-05		649.636	7.06162e-05	-1.64833e-05
649.702	5.20121e-05	-1.75319e-05		649.872	6.91536e-05	-1.62413e-05
649.938	5.1156e-05	-1.75289e-05		650.108	6.21821e-05	-1.46362e-05
650.173	5.62168e-05	-2.1501e-05		650.344	6.26603e-05	-1.39232e-05
650.408	3.55777e-05	-2.00956e-05		650.58	7.44385e-05	-1.83696e-05
650.643	6.33717e-05	-2.17018e-05		650.816	8.61925e-05	-2.30003e-05
650.878	6.87545e-05	-2.72381e-05		651.052	7.03434e-05	-1.96878e-05
651.114	6.72982e-05	-2.48114e-05		651.288	7.35445e-05	-1.74095e-05
651.349	6.30611e-05	-2.65582e-05		651.524	7.9092e-05	-2.14981e-05
651.584	6.35102e-05	-2.45414e-05		651.76	7.1811e-05	-2.12187e-05
651.819	5.29808e-05	-2.46682e-05		651.995	8.0466e-05	-2.29628e-05
652.054	6.37117e-05	-2.79024e-05		652.231	7.9873e-05	-2.2579e-05
652.29	5.99276e-05	-3.0744e-05		652.467	7.05661e-05	-2.13585e-05
652.525	7.5566e-05	-3.0437e-05		652.703	8.13392e-05	-2.51734e-05
652.76	6.63249e-05	-3.44073e-05		652.939	9.06681e-05	-2.54932e-05
652.995	7.63542e-05	-3.64971e-05		653.175	8.60147e-05	-2.71487e-05
653.23	6.66752e-05	-3.20476e-05		653.411	8.66772e-05	-2.77549e-05
653.466	8.19767e-05	-3.63005e-05		653.647	7.92243e-05	-2.72773e-05
653.701	7.4201e-05	-3.90629e-05		653.883	0.000104312	-3.56494e-05
653.936	8.58154e-05	-3.87831e-05		654.119	8.28902e-05	-2.87947e-05
654.171	7.50517e-05	-3.99225e-05		654.355	8.69021e-05	-3.14597e-05
654.406	8.5317e-05	-4.05324e-05		654.59	9.87175e-05	-3.4313e-05
654.642	7.64763e-05	-3.87272e-05		654.826	9.85081e-05	-3.68656e-05
654.877	5.89542e-05	-3.87246e-05		655.062	9.71755e-05	-3.56367e-05
655.112	6.97879e-05	-4.18849e-05		655.298	9.61248e-05	-3.61159e-05
655.347	8.3771e-05	-4.75666e-05		655.534	8.44934e-05	-3.46951e-05
655.582	0.000100488	-4.89352e-05		655.77	8.3484e-05	-3.39998e-05
655.818	5.87484e-05	-4.20942e-05		656.006	9.27425e-05	-3.72233e-05
656.053	7.67388e-05	-4.8635e-05		656.242	9.48169e-05	-4.19369e-05
656.288	9.60827e-05	-5.31215e-05		656.478	9.03799e-05	-4.01872e-05
656.523	0.000102228	-5.67792e-05		656.713	0.000103042	-4.48493e-05
656.758	8.00594e-05	-4.79713e-05		656.949	9.48103e-05	-4.49277e-05
656.994	8.53356e-05	-5.42608e-05		657.185	8.15134e-05	-4.25695e-05
657.229	7.37419e-05	-5.33082e-05		657.421	9.75579e-05	-4.9238e-05
657.464	8.99603e-05	-5.7107e-05		657.657	8.05187e-05	-4.67047e-05
657.699	8.36077e-05	-5.70157e-05		657.893	7.7294e-05	-4.66006e-05
657.934	7.32322e-05	-5.84906e-05		658.129	7.90849e-05	-5.09285e-05
658.17	8.2425e-05	-5.83439e-05		658.365	7.52956e-05	-5.10989e-05
658.405	9.05728e-05	-6.45573e-05		658.601	7.17926e-05	-5.15647e-05
658.64	8.75154e-05	-6.49951e-05		658.837	6.49231e-05	-5.48238e-05
658.875	7.71795e-05	-6.27318e-05		659.072	7.73896e-05	-5.94854e-05
659.11	7.53788e-05	-6.45752e-05		659.308	6.22838e-05	-5.91754e-05
659.346	6.83024e-05	-6.59161e-05		659.544	5.20846e-05	-5.75239e-05
659.581	7.27652e-05	-6.49884e-05		659.78	4.83639e-05	-6.03399e-05
659.816	8.08307e-05	-7.066e-05		660.016	3.83664e-05	-6.33773e-05
660.051	6.52207e-05	-7.41372e-05		660.252	2.84292e-05	-6.3202e-05
660.286	4.49721e-05	-7.01621e-05		660.488	1.11574e-05	-6.48504e-05
660.522	4.95471e-05	-7.43594e-05		660.724	9.69927e-06	-6.43636e-05
660.757	4.08358e-05	-7.43777e-05		660.96	-7.43961e-06	-6.85231e-05
660.992	4.22152e-05	-7.50776e-05		661.196	-9.52357e-06	-7.25474e-05
661.227	2.14062e-05	-7.34957e-05		661.432	-2.22321e-05	-7.21773e-05
661.462	2.61143e-05	-7.89231e-05		661.667	-4.04185e-05	-7.10356e-05
661.698	2.16568e-05	-8.37353e-05		661.903	-5.39116e-05	-7.45973e-05
661.933	-4.68212e-07	-8.06722e-05		662.139	-6.61763e-05	-7.48861e-05
662.168	-2.44579e-06	-8.29761e-05		662.375	-7.06092e-05	-8.0341e-05
662.403	-1.36937e-05	-8.34511e-05		662.611	-8.76687e-05	-7.8045e-05
662.638	-3.84082e-05	-8.5605e-05		662.847	-0.00011837	-7.57407e-05
662.874	-5.49516e-05	-8.40675e-05		663.083	-0.000123267	-8.20094e-05
663.109	-5.70642e-05	-8.23034e-05		663.319	-0.000142329	-8.62218e-05
663.344	-7.25663e-05	-8.53834e-05		663.555	-0.000161438	-8.43689e-05
663.579	-8.99404e-05	-8.74791e-05		663.79	-0.000185732	-8.33301e-05
663.814	-0.000114819	-8.52071e-05		664.026	-0.000193977	-8.41779e-05
664.05	-0.000127126	-9.01779e-05		664.262	-0.000209956	-9.0272e-05
664.285	-0.000135711	-8.98132e-05		664.498	-0.000229167	-8.77727e-05
664.52	-0.000166812	-8.47058e-05		664.734	-0.000244843	-9.21154e-05
664.755	-0.000175964	-9.3863e-05		664.97	-0.000253102	-9.39971e-05
664.99	-0.000176454	-9.41599e-05		665.206	-0.00026703	-9.54431e-05
665.226	-0.000211739	-9.16066e-05		665.442	-0.000288071	-9.4027e-05
665.461	-0.000215566	-9.44871e-05		665.678	-0.000294969	-0.000100883
665.696	-0.000229732	-9.52408e-05		665.914	-0.000312982	-9.69292e-05
665.931	-0.000262273	-9.37356e-05		666.149	-0.000305965	-0.000103324
666.166	-0.000254564	-0.000100712		666.385	-0.000317212	-0.000108065
666.402	-0.000262749	-0.000102956		666.621	-0.000314971	-0.000111411
666.637	-0.000288487	-0.000101919		666.857	-0.000330283	-0.000107646
666.872	-0.000308903	-0.00010154		667.093	-0.000318052	-0.000118636
667.107	-0.000304935	-0.00010163		667.329	-0.000329317	-0.000115709
667.342	-0.000312851	-0.000102011		667.565	-0.000327131	-0.000118165
667.578	-0.000317287	-0.000108965		667.801	-0.000318093	-0.000123877
667.813	-0.000315326	-0.000107685		668.037	-0.000310822	-0.000128317
668.048	-0.000335792	-0.00010828		668.273	-0.000310909	-0.000131005
668.283	-0.000341555	-0.000113113		668.509	-0.000317899	-0.000126859
668.518	-0.000345462	-0.000111491		668.744	-0.000319329	-0.000126937
668.754	-0.000365306	-0.000113733		668.98	-0.000313611	-0.000129014
668.989	-0.000376282	-0.000111714		669.216	-0.000311835	-0.000127452
669.224	-0.000378024	-0.000112275		669.452	-0.000314723	-0.00012909
669.459	-0.000380006	-0.000114992		669.688	-0.000303766	-0.000133884
669.694	-0.000370207	-0.000114146		669.924	-0.000305548	-0.000134549
669.93	-0.000383408	-0.00011474		670.16	-0.000307189	-0.000137099
670.165	-0.000394038	-0.000110231		670.396	-0.000304553	-0.000131424
670.4	-0.000382545	-0.000113954		670.632	-0.00030257	-0.000133611
670.635	-0.000404746	-0.000104276		670.867	-0.000299487	-0.000130831
670.87	-0.000387082	-0.000109302		671.103	-0.000306567	-0.000125584
671.106	-0.000389964	-0.000110213		671.339	-0.000296061	-0.000128405
671.341	-0.000387483	-0.000109406		671.575	-0.000296049	-0.000124423
671.576	-0.000394492	-0.000104863		671.811	-0.000294679	-0.000123726
671.811	-0.000389257	-0.000103877		672.047	-0.000286853	-0.000122138
672.046	-0.000380094	-9.99717e-05		672.283	-0.000281281	-0.00011672
672.282	-0.000343642	-9.72421e-05		672.519	-0.000278606	-0.000117543
672.517	-0.000367728	-8.72271e-05		672.755	-0.000269557	-0.000114601
672.752	-0.000340288	-8.55104e-05		672.991	-0.00025989	-0.000112262
672.987	-0.000326347	-8.22681e-05		673.226	-0.000247131	-0.000107342
673.222	-0.000309794	-7.6736e-05		673.462	-0.000234854	-0.000103047
673.458	-0.000281087	-7.38362e-05		673.698	-0.000228693	-9.86365e-05
673.693	-0.000267244	-6.66188e-05		673.934	-0.000210591	-9.72929e-05
673.928	-0.000256978	-6.6566e-05		674.17	-0.000195635	-9.38678e-05
674.163	-0.000231481	-5.35238e-05		674.406	-0.000190485	-8.48646e-05
674.398	-0.000216113	-4.83771e-05		674.642	-0.000164483	-8.13301e-05
674.634	-0.000200163	-4.03771e-05		674.878	-0.000153193	-7.56688e-05
674.869	-0.000171536	-3.5573e-05		675.114	-0.000134821	-7.16119e-05
675.104	-0.000151979	-2.71553e-05		675.35	-0.000125426	-6.51327e-05
675.339	-0.000125215	-2.2778e-05		675.586	-8.90587e-05	-6.32461e-05
675.574	-0.000101717	-1.54263e-05		675.821	-6.70971e-05	-5.9711e-05
675.81	-9.19269e-05	-3.03469e-06		676.057	-4.25303e-05	-5.72492e-05
676.045	-5.82568e-05	5.58339e-06		676.293	-3.44203e-05	-4.52395e-05
676.28	-4.26074e-05	1.85839e-05		676.529	-1.53271e-05	-4.15857e-05
676.515	-2.05052e-05	2.76869e-05		676.765	1.08305e-05	-3.5975e-05
676.75	7.90075e-06	3.53606e-05		677.001	2.82764e-05	-3.06921e-05
676.986	2.03315e-05	4.78576e-05		677.237	4.98964e-05	-2.48363e-05
677.221	5.34006e-05	5.57132e-05		677.473	6.75852e-05	-1.78675e-05
677.456	6.04558e-05	7.2664e-05		677.709	8.5217e-05	-1.27142e-05
677.691	8.07873e-05	8.28879e-05		677.944	0.000106256	-4.96481e-06
677.926	0.000117567	8.94961e-05		678.18	0.000123196	8.35136e-07
678.162	0.000146429	0.000102985		678.416	0.000142116	9.40525e-06
678.397	0.000162553	0.000112681		678.652	0.000166432	1.34863e-05
678.632	0.000171937	0.000122556		678.888	0.00016882	1.88393e-05
678.867	0.00019138	0.000143228		679.124	0.00018341	2.68481e-05
679.102	0.000206599	0.000141768		679.36	0.00020657	3.6364e-05
679.338	0.000224676	0.000156699		679.596	0.000219169	4.51647e-05
679.573	0.000233853	0.000164137		679.832	0.000241262	4.86617e-05
679.808	0.000276092	0.000171955		680.068	0.00025816	5.2038e-05
680.043	0.000265319	0.000181842		680.303	0.000262763	6.01628e-05
680.278	0.000289873	0.000185998		680.539	0.000284585	6.45262e-05
680.514	0.000287339	0.000197082		680.775	0.000290215	6.9398e-05
680.749	0.000282511	0.000206909		681.011	0.000305738	7.55727e-05
680.984	0.00029281	0.000220847		681.247	0.000313546	8.10688e-05
681.219	0.000312757	0.000217461		681.483	0.000331493	8.40046e-05
681.454	0.000317361	0.0002232		681.719	0.000338951	8.89338e-05
681.69	0.000324756	0.000227253		681.955	0.000350642	9.27683e-05
681.925	0.000328626	0.000227251		682.191	0.000362493	9.70812e-05
682.16	0.000328148	0.000233167		682.427	0.000366249	0.000102264
682.395	0.000332102	0.000230382		682.663	0.000371691	0.000105559
682.63	0.000324064	0.000233804		682.898	0.000382454	0.000109388
682.866	0.000341768	0.000231089		683.134	0.00038166	0.000113208
683.101	0.000333582	0.00023029		683.37	0.000384773	0.000115913
683.336	0.000322141	0.00023093		683.606	0.000395762	0.000116703
683.571	0.000337129	0.000224886		683.842	0.000392254	0.000120335
683.806	0.000307217	0.000227754		684.078	0.000400671	0.00012184
684.042	0.000323902	0.000224211		684.314	0.000407875	0.000123289
684.277	0.000317367	0.000219153		684.55	0.000401311	0.00012846
684.512	0.000313798	0.00021462		684.786	0.000409794	0.000127608
684.747	0.000305973	0.000211437		685.021	0.000402348	0.00013102
684.982	0.000309299	0.000205963		685.257	0.000402903	0.000130552
685.218	0.000291738	0.000202738		685.493	0.000406936	0.000128921
685.453	0.000293947	0.000197469		685.729	0.000405406	0.000130761
685.688	0.000279096	0.000192987		685.965	0.00039556	0.000130783
685.923	0.000273017	0.0001891		686.201	0.000393123	0.000131193
686.158	0.00027514	0.000181949		686.437	0.000396927	0.000129255
686.394	0.000261519	0.000179498		686.673	0.000392685	0.000128491
686.629	0.000250491	0.000174199		686.909	0.000389356	0.000127339
686.864	0.000256682	0.000167906		687.145	0.000383446	0.000124853
687.099	0.000238033	0.000161054		687.38	0.000373237	0.000125879
687.334	0.000228434	0.000158165		687.616	0.000370374	0.000123878
687.57	0.000225895	0.000153936		687.852	0.000368898	0.000121061
687.805	0.000215681	0.000146755		688.088	0.000357236	0.000122535
688.04	0.000208102	0.000142599		688.324	0.000357671	0.000117931
688.275	0.000203284	0.000138551		688.56	0.000339947	0.00012081
688.51	0.000195694	0.000133322		688.796	0.000337032	0.000117046
688.746	0.000184733	0.00012882		689.032	0.000331275	0.000114168
688.981	0.000183661	0.000123878		689.268	0.000323663	0.000112346
689.216	0.000175722	0.000120473		689.504	0.000316153	0.000111811
689.451	0.000173577	0.000115183		689.74	0.000313457	0.000108312
689.686	0.000169043	0.000111991		689.975	0.000304838	0.000107365
689.922	0.000153278	0.000109625		690.211	0.000294902	0.000106257
690.157	0.000145858	0.000106791		690.447	0.000289598	0.000103182
690.392	0.000134229	0.000103979		690.683	0.000278564	0.000101147
690.627	0.000137413	9.73691e-05		690.919	0.000275416	9.87043e-05
690.862	0.000125762	9.56267e-05		691.155	0.000268159	9.71649e-05
691.098	0.000131546	9.06712e-05		691.391	0.000262222	9.47281e-05
691.333	0.000123044	8.99534e-05		691.627	0.000256593	9.32094e-05
691.568	0.000112763	8.7057e-05		691.863	0.000245654	9.03459e-05
691.803	0.000107077	8.45732e-05		692.098	0.000239356	8.7385e-05
692.038	0.000105711	8.11227e-05		692.334	0.000230275	8.58563e-05
692.274	0.000103204	7.76938e-05		692.57	0.000226277	8.33276e-05
692.509	9.50839e-05	7.6053e-05		692.806	0.000215007	8.08201e-05
692.744	8.63585e-05	7.32456e-05		693.042	0.00021257	7.62418e-05
692.979	8.71011e-05	6.92543e-05		693.278	0.000198125	7.58658e-05
693.214	8.03691e-05	6.94278e-05		693.514	0.000193173	7.14759e-05
693.45	8.02997e-05	6.32693e-05		693.75	0.000185511	6.89585e-05
693.685	6.53614e-05	6.43411e-05		693.986	0.000181152	6.5816e-05
693.92	6.22958e-05	6.21109e-05		694.222	0.000172644	6.42992e-05
694.155	6.75974e-05	5.91974e-05		694.457	0.000165742	6.27175e-05
694.39	5.26107e-05	5.80718e-05		694.693	0.000153569	6.10009e-05
694.626	5.15608e-05	5.59259e-05		694.929	0.000150358	5.72119e-05
694.861	5.3483e-05	5.37665e-05		695.165	0.000140985	5.62629e-05
695.096	4.59713e-05	5.25583e-05		695.401	0.000134287	5.45641e-05
695.331	4.08629e-05	5.15e-05		695.637	0.000134703	5.12764e-05
695.566	4.44021e-05	4.84013e-05		695.873	0.000124288	4.97575e-05
695.802	3.41204e-05	4.9484e-05		696.109	0.000119421	4.87032e-05
696.037	3.73253e-05	4.72001e-05		696.345	0.000113723	4.68519e-05
696.272	3.71535e-05	4.58548e-05		696.581	0.000109912	4.53448e-05
696.507	3.77961e-05	4.28119e-05		696.817	0.0001044	4.47347e-05
696.742	2.97549e-05	4.28121e-05		697.052	0.000101427	4.15371e-05
696.978	2.98044e-05	4.1346e-05		697.288	9.69222e-05	4.07041e-05
697.213	3.14446e-05	3.85695e-05		697.524	9.092e-05	3.97719e-05
697.448	2.08879e-05	4.12752e-05		697.76	8.70305e-05	3.79409e-05
697.683	2.07154e-05	4.03059e-05		697.996	8.04062e-05	3.8993e-05
697.918	2.50839e-05	3.88809e-05		698.232	7.58196e-05	3.77627e-05
698.154	1.58445e-05	3.80326e-05		698.468	7.26229e-05	3.57287e-05
698.389	1.18923e-05	3.68912e-05		698.704	6.86873e-05	3.46969e-05
698.624	1.50956e-05	3.44109e-05		698.94	6.48687e-05	3.41623e-05
698.859	1.64141e-05	3.53294e-05		699.176	6.18871e-05	3.34976e-05
699.094	1.20891e-05	3.23287e-05		699.411	6.31538e-05	3.1066e-05
699.33	1.17686e-05	3.32978e-05		699.647	5.8481e-05	2.94736e-05
699.565	1.0319e-05	3.16357e-05		699.883	5.65089e-05	2.94529e-05
699.8	1.63235e-06	3.25837e-05		700.119	5.11637e-05	2.8858e-05
700.035	7.11618e-06	3.10065e-05		700.355	4.7683e-05	2.90785e-05
700.27	1.00958e-05	2.90225e-05		700.591	5.09436e-05	2.67542e-05
700.506	1.77826e-06	2.99697e-05		700.827	4.31871e-05	2.63668e-05
700.741	1.43159e-06	2.76254e-05		701.063	4.51456e-05	2.45549e-05
700.976	5.58186e-06	2.69791e-05		701.299	4.10895e-05	2.42102e-05
701.211	3.50397e-06	2.66001e-05		701.534	3.8651e-05	2.35918e-05
701.446	3.05108e-06	2.5201e-05		701.77	3.52348e-05	2.32034e-05
701.682	1.02025e-07	2.6814e-05		702.006	3.54e-05	2.23695e-05
701.917	5.43639e-07	2.50884e-05		702.242	3.06424e-05	2.29586e-05
702.152	9.01541e-08	2.33914e-05		702.478	2.85382e-05	2.20149e-05
702.387	-9.8416e-07	2.36954e-05		702.714	2.62439e-05	2.1582e-05
702.622	-5.8492e-07	2.30604e-05		702.95	2.86019e-05	1.97082e-05
702.858	4.65237e-07	2.20676e-05		703.186	3.00138e-05	1.89749e-05
703.093	-6.78161e-06	2.38265e-05		703.422	2.62411e-05	1.91659e-05
703.328	1.03732e-06	2.12471e-05		703.658	2.52103e-05	1.8268e-05
703.563	-4.08328e-06	2.04586e-05		703.894	2.28779e-05	1.78445e-05
703.798	-5.35255e-06	1.93227e-05		704.129	2.32092e-05	1.69472e-05
704.034	-6.24035e-06	1.99708e-05		704.365	2.14214e-05	1.72613e-05
704.269	-3.31212e-06	1.99531e-05		704.601	2.08464e-05	1.6465e-05
704.504	-3.06933e-06	1.76634e-05		704.837	1.73678e-05	1.63846e-05
704.739	-8.31081e-06	1.88864e-05		705.073	1.61383e-05	1.56093e-05
704.974	-1.10434e-05	1.94324e-05		705.309	1.53601e-05	1.57276e-05
705.21	-2.13025e-06	1.63134e-05		705.545	1.24304e-05	1.55203e-05
705.445	-8.43141e-06	1.69669e-05		705.781	1.15513e-05	1.49703e-05
705.68	-8.96074e-06	1.52533e-05		706.017	1.22787e-05	1.36515e-05
705.915	-1.08723e-05	1.57265e-05		706.253	1.19754e-05	1.35727e-05
706.15	-1.19474e-05	1.76315e-05		706.488	8.80967e-06	1.36172e-05
706.386	-1.0941e-05	1.55849e-05		706.724	1.14447e-05	1.25997e-05
706.621	-8.27503e-06	1.4684e-05		706.96	1.01386e-05	1.21489e-05
706.856	-1.01734e-05	1.57068e-05		707.196	6.73814e-06	1.23614e-05
707.091	-1.11685e-05	1.41515e-05		707.432	8.05255e-06	1.16692e-05
707.326	-1.74968e-05	1.51195e-05		707.668	8.30045e-06	1.04929e-05
707.562	-1.19571e-05	1.34787e-05		707.904	6.61068e-06	1.09538e-05
707.797	-9.8489e-06	1.2846e-05		708.14	8.61771e-06	9.70729e-06
708.032	-7.89179e-06	1.17568e-05		708.376	4.51911e-06	1.07537e-05
708.267	-1.15403e-05	1.25045e-05		708.611	6.31658e-06	1.01216e-05
708.502	-1.43776e-05	1.25533e-05		708.847	7.15694e-06	9.13539e-06
708.738	-1.01562e-05	1.03256e-05		709.083	4.70369e-06	9.95569e-06
708.973	-9.84705e-06	1.14e-05		709.319	4.91197e-06	8.95761e-06
709.208	-1.4399e-05	1.2475e-05		709.555	5.00644e-06	8.53143e-06
709.443	-6.62681e-06	1.01989e-05		709.791	6.27681e-06	8.14629e-06
709.678	-1.05586e-05	9.15638e-06		710.027	4.62952e-06	8.12086e-06
709.914	-1.27975e-05	9.79259e-06		710.263	4.71115e-06	7.63313e-06
710.149	-1.78304e-05	1.15855e-05		710.499	2.21998e-06	7.34069e-06
710.384	-1.2901e-05	8.71428e-06		710.735	3.11035e-06	8.02032e-06
710.619	-1.09341e-05	9.08334e-06		710.971	1.74368e-06	7.69133e-06
710.854	-1.17311e-05	7.78685e-06		711.206	-1.05255e-07	7.6773e-06
711.09	-1.36748e-05	8.13163e-06		711.442	4.49599e-06	6.13571e-06
711.325	-1.41852e-05	1.01025e-05		711.678	2.88059e-06	6.22973e-06
711.56	-1.2887e-05	7.34878e-06		711.914	1.48419e-06	6.1205e-06
711.795	-1.48448e-05	7.69511e-06		712.15	-1.71644e-06	7.27907e-06
712.03	-9.89579e-06	7.13001e-06		712.386	-3.02317e-06	7.8015e-06
712.266	-1.43731e-05	7.18281e-06		712.622	-1.38586e-06	5.5685e-06
712.501	-1.30563e-05	6.97555e-06		712.858	2.52543e-06	4.69937e-06
712.736	-1.46262e-05	7.21945e-06		713.094	2.58129e-06	4.24639e-06
712.971	-1.55644e-05	5.93847e-06		713.33	2.77977e-07	4.98317e-06
713.206	-1.55471e-05	6.00431e-06		713.565	2.82049e-06	4.17128e-06
713.442	-1.79735e-05	7.63224e-06		713.801	-1.22399e-06	5.33446e-06
713.677	-1.60722e-05	5.31114e-06		714.037	2.26259e-06	4.20837e-06
713.912	-1.28495e-05	4.57199e-06		714.273	-8.72188e-07	3.78846e-06
714.147	-1.22797e-05	5.54712e-06		714.509	2.09412e-06	2.50447e-06
714.382	-2.26091e-05	7.30637e-06		714.745	-2.29145e-06	4.6593e-06
714.618	-1.26343e-05	5.01919e-06		714.981	1.84052e-06	2.8087e-06
714.853	-1.81662e-05	4.44207e-06		715.217	-2.3629e-06	3.64965e-06
715.088	-1.56317e-05	4.12483e-06		715.453	-2.37755e-06	3.15768e-06
715.323	-1.98136e-05	4.18789e-06		715.688	-1.22493e-06	2.94047e-06
715.558	-1.1487e-05	3.09243e-06		715.924	-2.85602e-06	3.22897e-06
715.794	-1.4684e-05	2.74856e-06		716.16	3.85605e-07	2.15604e-06
716.029	-5.33014e-06	1.57359e-06		716.396	1.31059e-06	2.10407e-06
716.264	-1.78574e-05	4.04029e-06		716.632	1.6116e-06	2.05943e-06
716.499	-1.44998e-05	3.44179e-06		716.868	-3.7189e-07	1.96908e-06
716.734	-1.64916e-05	4.17064e-06		717.104	-2.08013e-06	2.58795e-06
716.97	-1.63554e-05	4.53647e-06		717.34	-1.35901e-07	1.18267e-06
717.205	-1.87839e-05	2.63962e-06		717.576	2.8971e-06	1.18123e-06
717.44	-1.11421e-05	1.29735e-06		717.812	-3.19978e-07	2.00091e-06
717.675	-9.14646e-06	1.92534e-06		718.048	3.56254e-06	1.15448e-06
717.91	-9.72534e-06	2.7029e-06		718.283	-3.96441e-06	2.79536e-06
718.146	-1.0951e-05	1.96688e-06		718.519	-1.90285e-06	1.62899e-06
718.381	-1.37187e-05	1.84986e-07		718.755	6.83338e-07	1.0429e-06
718.616	-1.54773e-05	-3.53841e-07		718.991	1.0674e-06	4.06542e-07
718.851	-1.97853e-05	2.31404e-06		719.227	3.50513e-07	5.28602e-07
719.086	-1.95792e-05	2.69676e-06		719.463	-2.10271e-06	3.15644e-07
719.322	-9.48533e-06	2.68778e-06		719.699	4.76676e-06	-5.29051e-07
719.557	-1.78411e-05	2.63273e-06		719.935	1.15875e-06	-1.24918e-07
719.792	-1.05245e-05	6.12898e-08		720.171	5.39011e-06	-2.496e-06
720.027	-1.37535e-05	8.0721e-07		720.407	2.78076e-06	-1.54639e-06
720.262	-1.54075e-05	6.01802e-07		720.642	2.21076e-06	-1.77372e-06
720.498	-1.79919e-05	1.72908e-06		720.878	6.69533e-07	-1.30799e-06
720.733	-1.90453e-05	-3.86609e-07		721.114	4.33975e-06	-1.66948e-06
720.968	-1.02561e-05	-8.55251e-07		721.35	-1.72081e-07	-1.35071e-06
721.203	-1.58251e-05	-3.97639e-07		721.586	5.07356e-06	-1.67491e-06
721.438	-2.55659e-05	1.34137e-06		721.822	4.93791e-08	-1.03099e-06
721.674	-1.94828e-05	-1.42428e-07		722.058	5.38296e-07	-5.22189e-07
721.909	-1.32274e-05	-2.51186e-06		722.294	1.46006e-06	-1.88781e-06
722.144	-1.6948e-05	-2.87574e-06		722.53	9.62857e-07	-1.6507e-06
722.379	-1.71408e-05	7.29195e-07		722.765	-3.1579e-06	-1.16193e-06
722.614	-2.91264e-05	-9.02865e-08		723.001	3.57087e-06	-2.67055e-06
722.85	-1.38563e-05	-2.93626e-06		723.237	4.58453e-06	-4.30576e-06
				723.473	-7.86458e-07	-2.15054e-06
				723.709	-4.29666e-06	-1.87366e-06
				723.945	-4.34701e-06	-2.97388e-06
				724.181	-4.58019e-06	-1.57684e-06
				724.417	-4.0233e-06	-4.01663e-06
				724.653	-2.59075e-06	-2.85777e-06
				724.889	-2.21356e-06	-1.69019e-06
				725.125	-6.66347e-06	-9.655e-07
				725.36	-1.87576e-06	-3.34663e-06
				725.596	-6.92288e-06	-1.23037e-06
				725.832	-9.16222e-06	-1.38917e-06
				726.068	-5.13784e-06	-2.99561e-06
				726.304	-6.14251e-06	-3.66999e-06
				726.54	8.01609e-06	-6.21196e-06
				726.776	-4.11041e-07	-5.41673e-06
				727.012	-7.19678e-06	-3.2031e-06
				727.248	-7.122e-06	-4.68015e-06
				727.484	-3.46851e-06	-4.23523e-06
				727.719	-9.68202e-06	-4.31838e-06
				727.955	-1.16232e-05	-1.49002e-06
				728.191	-4.2848e-06	-5.62927e-06
				728.427	-6.21525e-06	-3.74743e-06
				728.663	-4.06801e-06	-5.26092e-06
				728.899	-1.3719e-05	-4.20483e-06
				729.135	9.01239e-08	-6.30692e-06
				729.371	-3.86345e-06	-5.83413e-06
				729.607	-2.87781e-07	-5.75408e-06
				729.842	-5.31402e-06	-5.39028e-06
				730.078	-8.90888e-06	-3.67017e-06
				730.314	-5.21973e-06	-5.05683e-06
				730.55	-6.3814e-06	-6.73741e-06
				730.786	-1.26436e-05	-3.55475e-06
				731.022	2.07216e-06	-7.15928e-06
				731.258	-6.92149e-06	-4.69872e-06
				731.494	3.17557e-06	-7.01997e-06
				731.73	4.32031e-06	-7.15244e-06
				731.966	-2.15293e-06	-5.96267e-06
				732.202	-4.93792e-06	-5.78863e-06
				732.437	-3.14426e-06	-3.98873e-06
				732.673	3.56907e-06	-6.83198e-06
				732.909	2.85448e-06	-7.94653e-06
				733.145	1.75904e-06	-6.45405e-06
				733.381	-6.72728e-06	-3.90294e-06
				733.617	-1.04715e-06	-7.53874e-06
				733.853	-6.6839e-07	-7.72052e-06
				734.089	1.35425e-06	-8.03888e-06
				734.325	1.71471e-05	-1.26994e-05
				734.561	5.00029e-06	-5.06378e-06
				734.796	2.16676e-05	-8.31593e-06
				735.032	6.48199e-06	-7.85925e-06
				735.268	4.57215e-06	-7.52149e-06
				735.504	8.55042e-06	-4.77344e-06
				735.74	3.68979e-06	-6.28979e-06
				735.976	-8.71203e-06	1.26697e-06
				736.212	1.77506e-05	-6.68798e-06
				736.448	2.31047e-05	-8.74816e-06
				736.684	1.20226e-05	-5.85232e-06
				736.919	6.97916e-06	-5.78525e-07
				737.155	1.4347e-05	-4.58505e-06
				737.391	1.39532e-05	-5.24318e-06
				737.627	2.1855e-05	-8.81695e-06
				737.863	3.17086e-05	-1.16527e-05
				738.099	7.08366e-06	-3.03563e-06
				738.335	2.53328e-05	-7.36315e-06
				738.571	2.5781e-05	-4.75459e-06
				738.807	9.09403e-06	-8.62851e-07
				739.043	2.75618e-05	-4.18769e-06
				739.279	1.46263e-05	-2.09842e-06
				739.514	3.519e-05	-5.60933e-06
				739.75	2.66684e-05	2.26307e-07
				739.986	3.16163e-05	-3.89225e-06
				740.222	3.76856e-05	-4.21112e-06
				740.458	3.42028e-05	-4.3695e-06
				740.694	3.40132e-05	-4.32819e-06
				740.93	2.9709e-05	2.65481e-07

## Sheet: Supplementary Fig 9
	NL	HL	SHL	LL-SD	HL-SD	SHL-SD
Lhcb monomer 1	1	0.560087	0.727756	0.229686	0.0222592	0.178149
Lhcb monomer 2	1	0.798611	0.730876	0.0663966	0.0409524	0.0377263
Lhcb monomer 3	1	1.08925	1.11866	0.195338	0.0648491	0.0114971
Lhcb monomer 4	1	0.683726	0.694075	0.238944	0.0291954	0.0193578
Lhcb monomer 5	1	0.876259	0.83833	0.0451844	0.00509722	0.0210812
		data points
Lhcb monomer 1	NL	0.681328
Lhcb monomer 1	NL	1.21383
Lhcb monomer 1	NL	1.10484
Lhcb monomer 1	HL	0.572772
Lhcb monomer 1	HL	0.578695
Lhcb monomer 1	HL	0.528794
Lhcb monomer 1	SHL	0.527564
Lhcb monomer 1	SHL	0.695382
Lhcb monomer 1	SHL	0.96032
Lhcb monomer 2	NL	0.907206
Lhcb monomer 2	NL	1.05884
Lhcb monomer 2	NL	1.03396
Lhcb monomer 2	HL	0.797482
Lhcb monomer 2	HL	0.749028
Lhcb monomer 2	HL	0.849322
Lhcb monomer 2	SHL	0.781429
Lhcb monomer 2	SHL	0.690827
Lhcb monomer 2	SHL	0.720373
Lhcb monomer 3	NL	0.726947
Lhcb monomer 3	NL	1.10024
Lhcb monomer 3	NL	1.17282
Lhcb monomer 3	HL	1.04483
Lhcb monomer 3	HL	1.04199
Lhcb monomer 3	HL	1.18095
Lhcb monomer 3	SHL	1.10319
Lhcb monomer 3	SHL	1.12204
Lhcb monomer 3	SHL	1.13074
Lhcb monomer 4	NL	1.1067
Lhcb monomer 4	NL	1.22432
Lhcb monomer 4	NL	0.668976
Lhcb monomer 4	HL	0.722785
Lhcb monomer 4	HL	0.675787
Lhcb monomer 4	HL	0.652606
Lhcb monomer 4	SHL	0.671004
Lhcb monomer 4	SHL	0.692848
Lhcb monomer 4	SHL	0.718373
Lhcb monomer 5	NL	0.938916
Lhcb monomer 5	NL	1.01429
Lhcb monomer 5	NL	1.04679
Lhcb monomer 5	HL	0.874969
Lhcb monomer 5	HL	0.870762
Lhcb monomer 5	HL	0.883046
Lhcb monomer 5	SHL	0.826533
Lhcb monomer 5	SHL	0.820517
Lhcb monomer 5	SHL	0.86794

## Sheet: Supplementary Fig 11
Wavelength(nm)	Arabisposis	Ohadii	Pump spectrum
800	0	-2.55353e-05	5.85947e-202
799.6	0	-8.55616e-06	1.02058e-200
799.2	0	-2.57977e-05	1.76115e-199
798.8	0	1.06957e-06	3.01355e-198
798.4	0	1.39445e-05	5.10881e-197
798	0	-2.54959e-05	8.58805e-196
797.6	0	-7.57197e-06	1.43092e-194
797.2	0	-1.20335e-05	2.36209e-193
796.8	0	-9.17078e-05	3.86641e-192
796.4	0	-6.41419e-05	6.27021e-191
796	0	-7.48011e-06	1.00829e-189
795.6	0	-2.5509e-05	1.60708e-188
795.2	0	-1.33326e-05	2.53776e-187
794.8	0	-2.22682e-05	3.97369e-186
794.4	0	-2.71753e-05	6.16454e-185
794	0	-2.27406e-05	9.48277e-184
793.6	0	-1.27421e-05	1.44582e-182
793.2	0	-2.20472e-06	2.18405e-181
792.8	0	-5.83052e-05	3.27141e-180
792.4	0	-4.05507e-06	4.85483e-179
792	0	-5.56294e-05	7.14395e-178
791.6	0	-1.38312e-05	1.04195e-176
791.2	0	4.16223e-05	1.50567e-175
790.8	0	-5.72952e-05	2.1574e-174
790.4	0	-4.23937e-05	3.06269e-173
790	0	-1.52878e-05	4.3112e-172
789.6	0	-5.01333e-05	6.01504e-171
789.2	0	-0.000116579	8.31478e-170
788.8	0	-6.16105e-05	1.13968e-168
788.4	0	-7.03848e-05	1.54771e-167
788	0	-7.18012e-05	2.08407e-166
787.6	0	-9.78443e-05	2.78153e-165
787.2	0	-8.26074e-05	3.67814e-164
786.8	0	-7.90666e-05	4.82271e-163
786.4	0	-5.70722e-05	6.26512e-162
786	0	-9.09604e-05	8.07019e-161
785.6	0	-9.00032e-05	1.03035e-159
785.2	0	-3.88779e-05	1.30335e-158
784.8	0	-6.28827e-05	1.63476e-157
784.4	0	-6.26335e-05	2.03154e-156
784	0	-6.07973e-05	2.50328e-155
783.6	0	-7.84372e-05	3.05731e-154
783.2	0	-5.26649e-05	3.69957e-153
782.8	0	-3.87599e-05	4.43888e-152
782.4	0	-3.04553e-05	5.27689e-151
782	0	-6.80372e-05	6.22002e-150
781.6	0	-7.50012e-05	7.26695e-149
781.2	0	-9.13669e-05	8.41194e-148
780.8	0	-0.000113171	9.65491e-147
780.4	0	-3.79071e-05	1.09796e-145
780	0	-4.22101e-05	1.23803e-144
779.6	0	-0.000115111	1.38363e-143
779.2	0	-6.40501e-05	1.53213e-142
778.8	0	-8.15189e-05	1.6822e-141
778.4	0	-9.8631e-05	1.82999e-140
778	0	-9.63496e-05	1.97389e-139
777.6	0	-4.51354e-05	2.1103e-138
777.2	0	-0.000102709	2.23539e-137
776.8	0	-8.01551e-05	2.34782e-136
776.4	0	-0.000102263	2.44325e-135
776	0	-8.74331e-05	2.521e-134
775.6	0	-8.36302e-05	2.57823e-133
775.2	0	-0.000131497	2.61255e-132
774.8	0	-0.000141223	2.62486e-131
774.4	0	-0.000103286	2.61302e-130
774	0	-0.000143883	2.57915e-129
773.6	0	-7.60635e-05	2.52323e-128
773.2	0	-8.31188e-05	2.44587e-127
772.8	0	-9.67167e-05	2.35074e-126
772.4	0	-9.35698e-05	2.23858e-125
772	0	-8.93738e-05	2.11367e-124
771.6	0	-0.00010478	1.9781e-123
771.2	0	-9.87359e-05	1.83424e-122
770.8	0	-4.42303e-05	1.68639e-121
770.4	0	-9.54973e-05	1.53624e-120
770	0	-0.000100336	1.38757e-119
769.6	0	-0.00012472	1.24221e-118
769.2	0	-0.000105554	1.10188e-117
768.8	0	-0.000106026	9.69096e-117
768.4	0	-9.90113e-05	8.44503e-116
768	0	-9.26782e-05	7.29668e-115
767.6	0	-0.000138588	6.24878e-114
767.2	0	-0.000102302	5.30236e-113
766.8	0	-0.000104597	4.46099e-112
766.4	0	-0.000113053	3.71877e-111
766	0	-0.000128613	3.07364e-110
765.6	0	-8.17943e-05	2.51798e-109
765.2	0	-6.09416e-05	2.0439e-108
764.8	0	-0.000108045	1.64495e-107
764.4	0	-6.06137e-05	1.31175e-106
764	0	-6.63322e-05	1.03714e-105
763.6	0	-7.90404e-05	8.12766e-105
763.2	0	-9.36878e-05	6.31111e-104
762.8	0	-8.79183e-05	4.85878e-103
762.4	0	-0.000106681	3.70647e-102
762	0	-0.000102984	2.80333e-101
761.6	0	-0.000110746	2.10152e-100
761.2	0	-6.44435e-05	1.56102e-99
760.8	0	-0.000109539	1.14963e-98
760.4	0	-8.5571e-05	8.38929e-98
760	0	-9.89326e-05	6.06973e-97
759.6	0	-5.22058e-05	4.3527e-96
759.2	0	-0.000126765	3.09289e-95
758.8	0	-8.8115e-05	2.17895e-94
758.4	0	-0.000133843	1.52106e-93
758	0	-0.000137474	1.05274e-92
757.6	0	-7.94338e-05	7.22169e-92
757.2	0	-0.00010145	4.90883e-91
756.8	0	-0.000152153	3.30818e-90
756.4	0	-0.000118297	2.20913e-89
756	0	-8.80756e-05	1.4626e-88
755.6	0	-0.000114967	9.59787e-88
755.2	0	-0.000119935	6.24089e-87
754.8	0	-0.000111454	4.02335e-86
754.4	0	-0.00013598	2.57012e-85
754	0	-0.000129728	1.62775e-84
753.6	0	-0.000135351	1.0218e-83
753.2	0	-0.000104715	6.35581e-83
752.8	0	-0.000116396	3.91961e-82
752.4	0	-0.000112253	2.39519e-81
752	0	-0.000103207	1.45112e-80
751.6	0	-0.000136032	8.71392e-80
751.2	0	-0.000158614	5.18503e-79
750.8	0	-0.000115426	3.05881e-78
750.4	0	-0.000119686	1.78806e-77
750	1.70748e-05	-0.000145063	1.03628e-76
749.6	3.67191e-06	-0.000157762	5.95273e-76
749.2	2.69456e-05	-0.000117602	3.38834e-75
748.8	2.62473e-05	-0.000175465	1.91213e-74
748.4	-2.79207e-06	-0.000104466	1.06926e-73
748	9.3044e-06	-0.000122243	5.92796e-73
747.6	2.33348e-05	-0.000116973	3.25743e-72
747.2	9.18008e-06	-0.000120656	1.77369e-71
746.8	1.54011e-05	-0.000148942	9.57502e-71
746.4	2.44156e-05	-0.000161706	5.12196e-70
746	2.57117e-05	-0.000138339	2.71638e-69
745.6	1.42487e-05	-0.000154446	1.42787e-68
745.2	3.27806e-05	-0.000121863	7.43747e-68
744.8	2.88395e-05	-0.000132074	3.84076e-67
744.4	4.36626e-05	-0.000164733	1.96538e-66
744	3.66501e-05	-0.00019179	9.97079e-66
743.6	4.67672e-05	-0.000144001	5.01371e-65
743.2	5.14124e-05	-0.000175766	2.4982e-64
742.8	9.29634e-05	-0.000155036	1.2341e-63
742.4	7.65759e-05	-0.00012493	6.04104e-63
742	4.21605e-05	-0.000133227	2.93174e-62
741.6	4.5112e-05	-0.000170473	1.41021e-61
741.2	4.29259e-05	-0.0001784	6.72181e-61
740.8	5.37854e-05	-0.000207182	3.17642e-60
740.4	4.87142e-05	-0.000172307	1.48742e-59
740	9.07041e-05	-0.000203579	6.9052e-59
739.6	7.70257e-05	-0.000178845	3.17736e-58
739.2	7.62983e-05	-0.000213233	1.44877e-57
738.8	7.91984e-05	-0.000185291	6.5491e-57
738.4	7.20201e-05	-0.000195903	2.93366e-56
738	7.27331e-05	-0.00016894	1.30282e-55
737.6	7.75043e-05	-0.000199715	5.73459e-55
737.2	7.74995e-05	-0.000178112	2.50133e-54
736.8	4.78244e-05	-0.000183942	1.08164e-53
736.4	0.000112902	-0.000162021	4.63492e-53
736	0.000108603	-0.000185488	1.969e-52
735.6	0.000116186	-0.000172923	8.29078e-52
735.2	0.000140858	-0.000148248	3.45936e-51
734.8	0.000131868	-0.000161562	1.43099e-50
734.4	0.000125744	-0.000172347	5.86585e-50
734	0.00013842	-0.000137684	2.38377e-49
733.6	0.000120041	-0.000162086	9.6016e-49
733.2	0.00014114	-0.000129098	3.83245e-48
732.8	0.000125193	-0.000103902	1.51652e-47
732.4	0.000142955	-0.000122295	5.94669e-47
732	0.000130221	-0.00010929	2.31174e-46
731.6	0.000136595	-0.000113695	8.90733e-46
731.2	0.000154585	-5.95906e-05	3.40106e-45
730.8	0.000178104	-3.47585e-05	1.2874e-44
730.4	0.000165163	-8.30008e-05	4.8292e-44
730	0.000175263	-4.47156e-05	1.79584e-43
729.6	0.00018096	-2.34754e-05	6.61922e-43
729.2	0.000183543	-1.79777e-05	2.41772e-42
728.8	0.000174429	1.928e-05	8.75463e-42
728.4	0.000187995	3.00437e-05	3.14145e-41
728	0.000204587	8.0056e-06	1.11752e-40
727.6	0.000211585	3.1678e-05	3.94024e-40
727.2	0.000207607	4.3631e-05	1.37675e-39
726.8	0.000228768	7.80794e-05	4.76887e-39
726.4	0.000194809	0.000108814	1.63697e-38
726	0.000263316	0.000104716	5.5705e-38
725.6	0.000254505	9.26118e-05	1.87886e-37
725.2	0.0002565	0.000115107	6.27998e-37
724.8	0.000261959	0.000111534	2.08089e-36
724.4	0.000288522	0.000171467	6.83295e-36
724	0.000276215	0.000173721	2.22429e-35
723.6	0.000295374	0.000165532	7.17662e-35
723.2	0.000326903	0.000197856	2.29466e-34
722.8	0.000315157	0.000201676	7.27343e-34
722.4	0.000322006	0.00021654	2.28471e-33
722	0.000339203	0.000264493	7.11449e-33
721.6	0.00033818	0.000256712	2.19585e-32
721.2	0.000348417	0.000263078	6.71635e-32
720.8	0.000368049	0.000283937	2.0365e-31
720.4	0.00037534	0.000298188	6.11939e-31
720	0.000386966	0.000303971	1.82285e-30
719.6	0.000443107	0.000340739	5.38196e-30
719.2	0.000457118	0.000371376	1.57472e-29
718.8	0.000437362	0.000343767	4.56757e-29
718.4	0.00046245	0.000389898	1.31293e-28
718	0.000488142	0.000439653	3.74124e-28
717.6	0.000482822	0.000432169	1.05666e-27
717.2	0.000511677	0.000482516	2.95754e-27
716.8	0.000541707	0.000467392	8.20619e-27
716.4	0.000537428	0.000447381	2.25648e-26
716	0.000571046	0.000512435	6.15084e-26
715.6	0.000624329	0.000537811	1.66182e-25
715.2	0.000640949	0.000568339	4.44952e-25
714.8	0.000624155	0.000578899	1.18101e-24
714.4	0.000679798	0.000629973	3.10654e-24
714	0.000699251	0.000657694	8.10046e-24
713.6	0.00070076	0.000700338	2.09358e-23
713.2	0.000773263	0.000697961	5.3623e-23
712.8	0.000794202	0.000769473	1.36151e-22
712.4	0.000819397	0.000792418	3.42592e-22
712	0.000863923	0.000855229	8.54556e-22
711.6	0.000882609	0.000900133	2.11276e-21
711.2	0.000923123	0.000945823	5.1766e-21
710.8	0.000972977	0.00101	1.25732e-20
710.4	0.00102	0.00106	3.02645e-20
710	0.00107	0.00111	7.22149e-20
709.6	0.00109	0.00117	1.70791e-19
709.2	0.00114	0.00122	4.00308e-19
708.8	0.00122	0.00132	9.30089e-19
708.4	0.00129	0.00137	2.14164e-18
708	0.00137	0.00143	4.88843e-18
707.6	0.0014	0.00152	1.10596e-17
707.2	0.00145	0.00158	2.4797e-17
706.8	0.00154	0.00167	5.51137e-17
706.4	0.00163	0.00178	1.21399e-16
706	0.00168	0.00188	2.65074e-16
705.6	0.00179	0.00199	5.73674e-16
705.2	0.00186	0.00209	1.23044e-15
704.8	0.00199	0.00222	2.61608e-15
704.4	0.00211	0.00236	5.51236e-15
704	0.00221	0.00248	1.15138e-14
703.6	0.00233	0.00263	2.38369e-14
703.2	0.00246	0.00279	4.89076e-14
702.8	0.00259	0.00299	9.9471e-14
702.4	0.00273	0.00314	2.00501e-13
702	0.00287	0.00334	4.00617e-13
701.6	0.00307	0.00354	7.93392e-13
701.2	0.00324	0.00375	1.55721e-12
700.8	0.00342	0.00402	3.02969e-12
700.4	0.00361	0.00428	5.84187e-12
700	0.00383	0.00452	1.11659e-11
699.6	0.00405	0.00482	2.11535e-11
699.2	0.00433	0.00516	3.97169e-11
698.8	0.00457	0.00549	7.3919e-11
698.4	0.00489	0.00585	1.36346e-10
698	0.00519	0.00627	2.49296e-10
697.6	0.00553	0.00676	4.51787e-10
697.2	0.00588	0.00718	8.11445e-10
696.8	0.00627	0.00772	1.44467e-09
696.4	0.00667	0.00829	2.54911e-09
696	0.00715	0.00895	4.45852e-09
695.6	0.00765	0.00957	7.72929e-09
695.2	0.0082	0.01036	1.328e-08
694.8	0.00878	0.01118	2.26172e-08
694.4	0.00941	0.01208	3.8176e-08
694	0.01014	0.01306	6.38738e-08
693.6	0.0109	0.01416	1.05926e-07
693.2	0.01176	0.01533	1.74098e-07
692.8	0.01267	0.01664	2.83637e-07
692.4	0.01369	0.01805	4.57982e-07
692	0.01483	0.01964	7.33011e-07
691.6	0.01605	0.02132	1.16284e-06
691.2	0.01742	0.02324	1.82828e-06
690.8	0.01891	0.02531	2.84934e-06
690.4	0.02051	0.02752	4.4011e-06
690	0.02231	0.0299	6.73835e-06
689.6	0.02423	0.03256	1.02257e-05
689.2	0.02638	0.03534	1.53797e-05
688.8	0.02865	0.03841	2.29287e-05
688.4	0.03122	0.04166	3.3879e-05
688	0.03396	0.04516	4.96195e-05
687.6	0.03687	0.04877	7.20312e-05
687.2	0.04001	0.05267	0.000103636
686.8	0.04335	0.05671	0.000147799
686.4	0.04691	0.06095	0.000208908
686	0.05068	0.06531	0.00029269
685.6	0.05468	0.06984	0.000406448
685.2	0.0589	0.07443	0.000559408
684.8	0.06314	0.07905	0.000763165
684.4	0.06757	0.08365	0.00103
684	0.07209	0.08836	0.00138
683.6	0.07668	0.09282	0.00184
683.2	0.08127	0.09726	0.00242
682.8	0.08584	0.10147	0.00316
682.4	0.09033	0.10545	0.00408
682	0.09452	0.10908	0.00523
681.6	0.09862	0.11253	0.00665
681.2	0.10253	0.11562	0.00838
680.8	0.10605	0.11846	0.01046
680.4	0.10931	0.12093	0.01294
680	0.11228	0.12321	0.01587
679.6	0.11488	0.12504	0.01929
679.2	0.11709	0.12672	0.02324
678.8	0.11904	0.12817	0.02776
678.4	0.12072	0.12948	0.03286
678	0.12206	0.13064	0.03855
677.6	0.1232	0.1317	0.04482
677.2	0.12412	0.13274	0.05166
676.8	0.12488	0.13372	0.05902
676.4	0.12549	0.13459	0.06682
676	0.1259	0.13557	0.07499
675.6	0.12628	0.13639	0.08342
675.2	0.12649	0.13728	0.09197
674.8	0.12659	0.13807	0.10051
674.4	0.12654	0.13884	0.10886
674	0.12641	0.13943	0.11687
673.6	0.12611	0.14002	0.12436
673.2	0.12566	0.14042	0.13116
672.8	0.12509	0.14071	0.13711
672.4	0.12436	0.14075	0.14206
672	0.12351	0.14069	0.1459
671.6	0.12247	0.1404	0.14851
671.2	0.12132	0.13989	0.14983
670.8	0.12007	0.13921	0.14983
670.4	0.11869	0.13832	0.14851
670	0.11721	0.13722	0.1459
669.6	0.11563	0.13591	0.14206
669.2	0.11403	0.13439	0.13711
668.8	0.11234	0.13272	0.13116
668.4	0.11067	0.13091	0.12436
668	0.10894	0.12892	0.11687
667.6	0.10717	0.12677	0.10886
667.2	0.10544	0.12456	0.10051
666.8	0.10369	0.12216	0.09197
666.4	0.10195	0.11973	0.08342
666	0.10028	0.11727	0.07499
665.6	0.09865	0.11475	0.06682
665.2	0.09703	0.11218	0.05902
664.8	0.09543	0.10961	0.05166
664.4	0.09392	0.10709	0.04482
664	0.09244	0.10454	0.03855
663.6	0.091	0.10206	0.03286
663.2	0.08967	0.09966	0.02776
662.8	0.08835	0.09733	0.02324
662.4	0.08716	0.09505	0.01929
662	0.08604	0.0929	0.01587
661.6	0.08495	0.09086	0.01294
661.2	0.08401	0.08893	0.01046
660.8	0.08312	0.08716	0.00838
660.4	0.08236	0.08561	0.00665
660	0.08169	0.08416	0.00523
659.6	0.08112	0.08283	0.00408
659.2	0.08065	0.0817	0.00316
658.8	0.08028	0.08078	0.00242
658.4	0.08	0.07993	0.00184
658	0.07984	0.07936	0.00138
657.6	0.07978	0.07891	0.00103
657.2	0.07981	0.07861	0.000763165
656.8	0.07993	0.07845	0.000559408
656.4	0.08015	0.07847	0.000406448
656	0.0804	0.0786	0.00029269
655.6	0.08075	0.07889	0.000208908
655.2	0.08117	0.07926	0.000147799
654.8	0.08158	0.07973	0.000103636
654.4	0.08201	0.08022	7.20312e-05
654	0.08248	0.08081	4.96195e-05
653.6	0.08294	0.0814	3.3879e-05
653.2	0.08339	0.08201	2.29287e-05
652.8	0.0838	0.08255	1.53797e-05
652.4	0.08411	0.08307	1.02257e-05
652	0.08436	0.08347	6.73835e-06
651.6	0.08456	0.08378	4.4011e-06
651.2	0.08461	0.08398	2.84934e-06
650.8	0.08457	0.08403	1.82828e-06
650.4	0.0844	0.08385	1.16284e-06
650	0.08409	0.08355	7.33011e-07
649.6	0.08366	0.08306	4.57982e-07
649.2	0.08308	0.08235	2.83637e-07
648.8	0.08238	0.08146	1.74098e-07
648.4	0.08151	0.08046	1.05926e-07
648	0.08052	0.07926	6.38738e-08
647.6	0.07942	0.07789	3.8176e-08
647.2	0.07817	0.07647	2.26172e-08
646.8	0.07686	0.07492	1.328e-08
646.4	0.07545	0.0733	7.72929e-09
646	0.07395	0.0716	4.45852e-09
645.6	0.0724	0.06989	2.54911e-09
645.2	0.07077	0.06814	1.44467e-09
644.8	0.06909	0.06636	8.11445e-10
644.4	0.06742	0.06462	4.51787e-10
644	0.06572	0.06292	2.49296e-10
643.6	0.06403	0.06122	1.36346e-10
643.2	0.06233	0.05953	7.3919e-11
642.8	0.0606	0.05791	3.97169e-11
642.4	0.05893	0.05631	2.11535e-11
642	0.05728	0.05482	1.11659e-11
641.6	0.05569	0.05334	5.84187e-12
641.2	0.05413	0.052	3.02969e-12
640.8	0.05261	0.05065	1.55721e-12
640.4	0.05114	0.04939	7.93392e-13
640	0.04974	0.04817	4.00617e-13
639.6	0.04837	0.04709	2.00501e-13
639.2	0.04707	0.04604	9.9471e-14
638.8	0.04587	0.04508	4.89076e-14
638.4	0.04476	0.04424	2.38369e-14
638	0.04369	0.04338	1.15138e-14
637.6	0.0427	0.04262	5.51236e-15
637.2	0.04176	0.04194	2.61608e-15
636.8	0.04091	0.0413	1.23044e-15
636.4	0.04011	0.04077	5.73674e-16
636	0.03941	0.04027	2.65074e-16
635.6	0.03874	0.03985	1.21399e-16
635.2	0.03816	0.03946	5.51137e-17
634.8	0.03766	0.03912	2.4797e-17
634.4	0.03714	0.03882	1.10596e-17
634	0.03674	0.03857	4.88843e-18
633.6	0.03637	0.03838	2.14164e-18
633.2	0.03604	0.03824	9.30089e-19
632.8	0.03576	0.03808	4.00308e-19
632.4	0.03554	0.03797	1.70791e-19
632	0.03536	0.03789	7.22149e-20
631.6	0.03515	0.03781	3.02645e-20
631.2	0.03502	0.03774	1.25732e-20
630.8	0.0349	0.03773	5.1766e-21
630.4	0.03481	0.03767	2.11276e-21
630	0.03475	0.03766	8.54556e-22
629.6	0.03467	0.03761	3.42592e-22
629.2	0.03464	0.03759	1.36151e-22
628.8	0.03461	0.03757	5.3623e-23
628.4	0.0346	0.03756	2.09358e-23
628	0.03456	0.03753	8.10046e-24
627.6	0.03451	0.03751	3.10654e-24
627.2	0.03449	0.03746	1.18101e-24
626.8	0.03449	0.03743	4.44952e-25
626.4	0.03446	0.0374	1.66182e-25
626	0.03445	0.03739	6.15084e-26
625.6	0.03442	0.03734	2.25648e-26
625.2	0.0344	0.0373	8.20619e-27
624.8	0.03441	0.03724	2.95754e-27
624.4	0.03441	0.03721	1.05666e-27
624	0.03437	0.03715	3.74124e-28
623.6	0.03436	0.03713	1.31293e-28
623.2	0.03433	0.03707	4.56757e-29
622.8	0.03427	0.03705	1.57472e-29
622.4	0.03426	0.037	5.38196e-30
622	0.0342	0.03699	1.82285e-30
621.6	0.03414	0.03695	6.11939e-31
621.2	0.03408	0.03687	2.0365e-31
620.8	0.03404	0.03676	6.71635e-32
620.4	0.03395	0.03671	2.19585e-32
620	0.0339	0.03663	7.11449e-33
619.6	0.03381	0.03659	2.28471e-33
619.2	0.0337	0.0365	7.27343e-34
618.8	0.0336	0.03639	2.29466e-34
618.4	0.03353	0.03625	7.17662e-35
618	0.03338	0.03613	2.22429e-35
617.6	0.03328	0.03599	6.83295e-36
617.2	0.03318	0.03587	2.08089e-36
616.8	0.03312	0.03572	6.27998e-37
616.4	0.03297	0.03562	1.87886e-37
616	0.03287	0.03544	5.5705e-38
615.6	0.03276	0.0353	1.63697e-38
615.2	0.03265	0.03512	4.76887e-39
614.8	0.03254	0.03503	1.37675e-39
614.4	0.03244	0.03484	3.94024e-40
614	0.03235	0.03472	1.11752e-40
613.6	0.03227	0.03454	3.14145e-41
613.2	0.03217	0.03443	8.75463e-42
612.8	0.03211	0.03427	2.41772e-42
612.4	0.03201	0.03415	6.61922e-43
612	0.03194	0.03397	1.79584e-43
611.6	0.03185	0.03386	4.8292e-44
611.2	0.03179	0.03372	1.2874e-44
610.8	0.03175	0.03366	3.40106e-45
610.4	0.0317	0.03349	8.90733e-46
610	0.03163	0.03342	2.31174e-46
609.6	0.03156	0.03328	5.94669e-47
609.2	0.03153	0.0332	1.51652e-47
608.8	0.03147	0.03301	3.83245e-48
608.4	0.03136	0.03292	9.6016e-49
608	0.03129	0.03278	2.38377e-49
607.6	0.03125	0.03268	5.86585e-50
607.2	0.03121	0.03253	1.43099e-50
606.8	0.03114	0.03245	3.45936e-51
606.4	0.0311	0.03229	8.29078e-52
606	0.03103	0.03219	1.969e-52
605.6	0.03098	0.03201	4.63492e-53
605.2	0.03091	0.0319	1.08164e-53
604.8	0.03086	0.03179	2.50133e-54
604.4	0.03081	0.03168	5.73459e-55
604	0.03076	0.03154	1.30282e-55
603.6	0.03067	0.03141	2.93366e-56
603.2	0.03063	0.03127	6.5491e-57
602.8	0.03056	0.03115	1.44877e-57
602.4	0.03049	0.03103	3.17736e-58
602	0.03045	0.03092	6.9052e-59
601.6	0.03039	0.03079	1.48742e-59
601.2	0.03029	0.0307	3.17642e-60
600.8	0.03019	0.03057	6.72181e-61
600.4	0.03015	0.03047	1.41021e-61
600	0.03008	0.03036	2.93174e-62
599.6	0.02997	0.03026	6.04104e-63
599.2	0.02989	0.03014	1.2341e-63
598.8	0.02981	0.03007	2.4982e-64
598.4	0.02967	0.02994	5.01371e-65
598	0.02957	0.02986	9.97079e-66
597.6	0.02947	0.02976	1.96538e-66
597.2	0.02937	0.02969	3.84076e-67
596.8	0.02925	0.02957	7.43747e-68
596.4	0.02915	0.02948	1.42787e-68
596	0.02902	0.02935	2.71638e-69
595.6	0.02888	0.02929	5.12196e-70
595.2	0.02877	0.02915	9.57502e-71
594.8	0.02865	0.02906	1.77369e-71
594.4	0.0285	0.02893	3.25743e-72
594	0.02837	0.02881	5.92796e-73
593.6	0.02827	0.02867	1.06926e-73
593.2	0.02808	0.02855	1.91213e-74
592.8	0.02797	0.02842	3.38834e-75
592.4	0.02782	0.02831	5.95273e-76
592	0.02768	0.02816	1.03628e-76
591.6	0.02755	0.028	1.78806e-77
591.2	0.02737	0.02785	3.05881e-78
590.8	0.02722	0.02772	5.18503e-79
590.4	0.02706	0.02756	8.71392e-80
590	0.0269	0.02738	1.45112e-80
589.6	0.02674	0.02719	2.39519e-81
589.2	0.02652	0.027	3.91961e-82
588.8	0.02639	0.02685	6.35581e-83
588.4	0.02623	0.02666	1.0218e-83
588	0.02608	0.02646	1.62775e-84
587.6	0.02591	0.02626	2.57012e-85
587.2	0.02573	0.02607	4.02335e-86
586.8	0.02554	0.02588	6.24089e-87
586.4	0.02537	0.02569	9.59787e-88
586	0.02517	0.02552	1.4626e-88
585.6	0.02501	0.02532	2.20913e-89
585.2	0.02489	0.02513	3.30818e-90
584.8	0.0247	0.02493	4.90883e-91
584.4	0.02454	0.02476	7.22169e-92
584	0.02441	0.02457	1.05274e-92
583.6	0.02426	0.0244	1.52106e-93
583.2	0.02409	0.02423	2.17895e-94
582.8	0.02396	0.02408	3.09289e-95
582.4	0.0238	0.02393	4.3527e-96
582	0.02366	0.0238	6.06973e-97
581.6	0.02351	0.02365	8.38929e-98
581.2	0.02337	0.02352	1.14963e-98
580.8	0.02321	0.02338	1.56102e-99
580.4	0.02311	0.02327	2.10152e-100
580	0.02296	0.02309	2.80333e-101
579.6	0.02284	0.02296	3.70647e-102
579.2	0.02269	0.02284	4.85878e-103
578.8	0.02256	0.02273	6.31111e-104
578.4	0.02241	0.02256	8.12766e-105
578	0.0223	0.0224	1.03714e-105
577.6	0.02218	0.02225	1.31175e-106
577.2	0.02205	0.02209	1.64495e-107
576.8	0.0219	0.02196	2.0439e-108
576.4	0.02178	0.0218	2.51798e-109
576	0.02161	0.02167	3.07364e-110
575.6	0.02152	0.02151	3.71877e-111
575.2	0.02135	0.02135	4.46099e-112
574.8	0.02114	0.0212	5.30236e-113
574.4	0.021	0.02099	6.24878e-114
574	0.02084	0.02084	7.29668e-115
573.6	0.02068	0.02068	8.44503e-116
573.2	0.02054	0.0205	9.69096e-117
572.8	0.02035	0.02029	1.10188e-117
572.4	0.0202	0.02012	1.24221e-118
572	0.02003	0.01989	1.38757e-119
571.6	0.01987	0.0197	1.53624e-120
571.2	0.01968	0.01952	1.68639e-121
570.8	0.0195	0.01929	1.83424e-122
570.4	0.01931	0.0191	1.9781e-123
570	0.01915	0.01891	2.11367e-124
569.6	0.01894	0.01869	2.23858e-125
569.2	0.01876	0.01846	2.35074e-126
568.8	0.01856	0.01829	2.44587e-127
568.4	0.01836	0.01807	2.52323e-128
568	0.01824	0.01788	2.57915e-129
567.6	0.01804	0.01766	2.61302e-130
567.2	0.01784	0.01751	2.62486e-131
566.8	0.01768	0.01725	2.61255e-132
566.4	0.01754	0.01711	2.57823e-133
566	0.01734	0.01693	2.521e-134
565.6	0.01716	0.01676	2.44325e-135
565.2	0.01705	0.01654	2.34782e-136
564.8	0.01688	0.01641	2.23539e-137
564.4	0.01671	0.0162	2.1103e-138
564	0.01657	0.01605	1.97389e-139
563.6	0.01641	0.01589	1.82999e-140
563.2	0.01629	0.01575	1.6822e-141
562.8	0.01614	0.01558	1.53213e-142
562.4	0.01602	0.01545	1.38363e-143
562	0.01593	0.0153	1.23803e-144
561.6	0.01581	0.01522	1.09796e-145
561.2	0.01566	0.01508	9.65491e-147
560.8	0.01558	0.01498	8.41194e-148
560.4	0.01551	0.01484	7.26695e-149
560	0.01541	0.01476	6.22002e-150
559.6	0.01532	0.01466	5.27689e-151
559.2	0.01526	0.01458	4.43888e-152
558.8	0.0152	0.01449	3.69957e-153
558.4	0.01512	0.01443	3.05731e-154
558	0.0151	0.01434	2.50328e-155
557.6	0.01504	0.01432	2.03154e-156
557.2	0.01499	0.01423	1.63476e-157
556.8	0.01494	0.01421	1.30335e-158
556.4	0.01489	0.01415	1.03035e-159
556	0.01486	0.0141	8.07019e-161
555.6	0.01483	0.01407	6.26512e-162
555.2	0.01482	0.01403	4.82271e-163
554.8	0.01481	0.01402	3.67814e-164
554.4	0.01478	0.014	2.78153e-165
554	0.01478	0.01397	2.08407e-166
553.6	0.01475	0.01396	1.54771e-167
553.2	0.01474	0.01394	1.13968e-168
552.8	0.01473	0.01391	8.31478e-170
552.4	0.01475	0.01388	6.01504e-171
552	0.01471	0.01387	4.3112e-172
551.6	0.01472	0.01386	3.06269e-173
551.2	0.01471	0.01385	2.1574e-174
550.8	0.01469	0.01384	1.50567e-175
550.4	0.0147	0.01384	1.04195e-176
550	0.01472	0.01382	7.14395e-178
549.6	0.0147	0.01378	4.85483e-179
549.2	0.0147	0.01378	3.27141e-180
548.8	0.0147	0.01377	2.18405e-181
548.4	0.01471	0.01378	1.44582e-182
548	0.01471	0.01376	9.48277e-184
547.6	0.0147	0.01375	6.16454e-185
547.2	0.0147	0.01372	3.97369e-186
546.8	0.01473	0.01375	2.53776e-187
546.4	0.01472	0.01374	1.60708e-188
546	0.01474	0.01377	1.00829e-189
545.6	0.01472	0.01376	6.27021e-191
545.2	0.01475	0.01376	3.86641e-192
544.8	0.01474	0.01375	2.36209e-193
544.4	0.01475	0.01376	1.43092e-194
544	0.01478	0.01376	8.58805e-196
543.6	0.01476	0.01374	5.10881e-197
543.2	0.01476	0.01375	3.01355e-198
542.8	0.01474	0.01379	1.76115e-199
542.4	0.01478	0.01374	1.02058e-200
542	0.0148	0.01376	5.85947e-202
541.6	0.01478	0.01376	3.33437e-203
541.2	0.01478	0.01375	1.8815e-204
540.8	0.01481	0.01372	1.05185e-205
540.4	0.01484	0.01376	5.83093e-207
540	0.01481	0.01372	3.20241e-208
539.6	0.01483	0.01375	1.74326e-209
539.2	0.01483	0.01374	9.40995e-211
538.8	0.01489	0.01372	5.03228e-212
538.4	0.01483	0.01372	2.66859e-213
538	0.01487	0.01372	1.40201e-214
537.6	0.01489	0.01373	7.30074e-216
537.2	0.01492	0.01374	3.76986e-217
536.8	0.01492	0.01372	1.92856e-218
536.4	0.01496	0.01374	9.78324e-220
536	0.01501	0.01375	4.9168e-221
535.6	0.01506	0.01376	2.44922e-222
535.2	0.01507	0.01379	1.20981e-223
534.8	0.01514	0.01382	5.92046e-225
534.4	0.01519	0.01383	2.87302e-226
534	0.01522	0.01389	1.38124e-227
533.6	0.01528	0.01391	6.58178e-229
533.2	0.01535	0.01393	3.11005e-230
532.8	0.01541	0.01396	1.45591e-231
532.4	0.01549	0.01401	6.75851e-233
532	0.01559	0.01408	3.10821e-234
531.6	0.01566	0.01415	1.41682e-235
531.2	0.01573	0.0142	6.4043e-237
530.8	0.01586	0.01427	2.86793e-238
530.4	0.01597	0.0143	1.27356e-239
530	0.01608	0.0144	5.60283e-241
529.6	0.01619	0.01448	2.44311e-242
529.2	0.01636	0.01458	1.05641e-243
528.8	0.01648	0.01465	4.52542e-245
528.4	0.01662	0.01476	1.92239e-246
528	0.0168	0.01487	8.09023e-248
527.6	0.01699	0.01501	3.37463e-249
527.2	0.01714	0.01516	1.39588e-250
526.8	0.01733	0.01528	5.72012e-252
526.4	0.01753	0.01541	2.32445e-253
526	0.01772	0.01559	9.35771e-255
525.6	0.01797	0.01576	3.73392e-256
525.2	0.01821	0.01593	1.47747e-257
524.8	0.01847	0.01608	5.79171e-259
524.4	0.0187	0.0163	2.25141e-260
524	0.01898	0.01649	8.6703e-262
523.6	0.01924	0.01673	3.30947e-263
523.2	0.01955	0.01699	1.2527e-264
522.8	0.01988	0.01723	4.69747e-266
522.4	0.02024	0.0175	1.74681e-267
522	0.02057	0.01779	6.43508e-269
521.6	0.02091	0.01809	2.34968e-270
521.2	0.02132	0.01843	8.50805e-272
520.8	0.02168	0.01875	3.05195e-273
520.4	0.02211	0.01908	1.08565e-274
520	0.02254	0.01942	3.82587e-276
519.6	0.02298	0.01982	1.33633e-277
519.2	0.02344	0.02025	4.6288e-279
518.8	0.02393	0.0207	1.58835e-280
518.4	0.02447	0.02112	5.40496e-282
518	0.025	0.02159	1.82206e-283
517.6	0.02555	0.02211	6.08802e-285
517.2	0.02613	0.02264	2.01727e-286
516.8	0.02675	0.02315	6.62171e-288
516.4	0.02733	0.02376	2.15551e-289
516	0.02798	0.02434	0
515.6	0.02864	0.02494	0
515.2	0.02932	0.0256	0
514.8	0.02999	0.02625	0
514.4	0.03073	0.02696	0
514	0.03151	0.0277	0
513.6	0.03225	0.02841	0
513.2	0.03304	0.0292	0
512.8	0.03385	0.03002	0
512.4	0.03468	0.03088	0
512	0.03549	0.03174	0
511.6	0.03644	0.03263	0
511.2	0.03734	0.03355	0
510.8	0.03825	0.03452	0
510.4	0.03922	0.03553	0
510	0.04023	0.03656	0
509.6	0.04122	0.03762	0
509.2	0.04225	0.03873	0
508.8	0.04333	0.03985	0
508.4	0.04437	0.04103	0
508	0.04553	0.04222	0
507.6	0.0467	0.0435	0
507.2	0.04781	0.04475	0
506.8	0.04905	0.04606	0
506.4	0.05032	0.04745	0
506	0.0516	0.04878	0
505.6	0.05285	0.05017	0
505.2	0.0542	0.05164	0
504.8	0.0556	0.05314	0
504.4	0.05695	0.05467	0
504	0.05844	0.05626	0
503.6	0.05997	0.0579	0
503.2	0.06149	0.0595	0
502.8	0.06301	0.0612	0
502.4	0.06465	0.06293	0
502	0.06634	0.06466	0
501.6	0.068	0.06646	0
501.2	0.06975	0.0683	0
500.8	0.07155	0.07017	0
500.4	0.07332	0.07203	0
500	0.07522	0.07395	0
499.6	0.07717	0.07596	0
499.2	0.07911	0.07798	0
498.8	0.08112	0.07999	0
498.4	0.08319	0.0821	0
498	0.08527	0.08419	0
497.6	0.08735	0.08626	0
497.2	0.08948	0.08843	0
496.8	0.09168	0.0906	0
496.4	0.09387	0.09281	0
496	0.09612	0.095	0
495.6	0.09842	0.09728	0
495.2	0.10073	0.09949	0
494.8	0.10296	0.10176	0
494.4	0.10522	0.10405	0
494	0.10758	0.10634	0
493.6	0.10993	0.10861	0
493.2	0.11222	0.11085	0
492.8	0.11453	0.11317	0
492.4	0.11687	0.11537	0
492	0.11914	0.11755	0
491.6	0.12133	0.11978	0
491.2	0.12361	0.12195	0
490.8	0.1258	0.12411	0
490.4	0.12798	0.1262	0
490	0.13013	0.1283	0
489.6	0.13219	0.13026	0
489.2	0.13416	0.13219	0
488.8	0.13614	0.13404	0
488.4	0.13801	0.13583	0
488	0.13989	0.13758	0
487.6	0.14159	0.13925	0
487.2	0.14328	0.14078	0
486.8	0.14487	0.14221	0
486.4	0.1464	0.14352	0
486	0.14786	0.14485	0
485.6	0.14917	0.14597	0
485.2	0.15048	0.14704	0
484.8	0.15173	0.14806	0
484.4	0.15285	0.14898	0
484	0.15392	0.14977	0
483.6	0.15496	0.15056	0
483.2	0.15593	0.15122	0
482.8	0.15683	0.1519	0
482.4	0.15774	0.15245	0
482	0.15861	0.15301	0
481.6	0.15942	0.15347	0
481.2	0.16018	0.15393	0
480.8	0.16093	0.15436	0
480.4	0.16177	0.15479	0
480	0.1625	0.15517	0
479.6	0.16324	0.15562	0
479.2	0.16408	0.156	0
478.8	0.16485	0.15639	0
478.4	0.16563	0.15677	0
478	0.16639	0.15719	0
477.6	0.16721	0.15756	0
477.2	0.16799	0.15794	0
476.8	0.16878	0.15829	0
476.4	0.16958	0.15867	0
476	0.17031	0.15901	0
475.6	0.17103	0.15938	0
475.2	0.17173	0.15965	0
474.8	0.17234	0.15992	0
474.4	0.17292	0.16015	0
474	0.17337	0.1603	0
473.6	0.17381	0.16047	0
473.2	0.17416	0.16055	0
472.8	0.17434	0.16055	0
472.4	0.17441	0.16052	0
472	0.17445	0.16042	0
471.6	0.17441	0.1602	0
471.2	0.17418	0.15993	0
470.8	0.17391	0.15964	0
470.4	0.17347	0.15925	0
470	0.17303	0.15881	0
469.6	0.17244	0.15829	0
469.2	0.17179	0.15779	0
468.8	0.17105	0.15715	0
468.4	0.17028	0.15655	0
468	0.16943	0.15585	0
467.6	0.16856	0.15517	0
467.2	0.16765	0.1544	0
466.8	0.16672	0.15364	0
466.4	0.16577	0.15288	0
466	0.16476	0.1521	0
465.6	0.16378	0.15132	0
465.2	0.16287	0.15058	0
464.8	0.1619	0.14973	0
464.4	0.16094	0.14897	0
464	0.15999	0.14817	0
463.6	0.15908	0.14742	0
463.2	0.1582	0.14663	0
462.8	0.15731	0.14593	0
462.4	0.15645	0.14519	0
462	0.15565	0.1445	0
461.6	0.15486	0.14381	0
461.2	0.15406	0.14311	0
460.8	0.1533	0.1425	0
460.4	0.15264	0.1419	0
460	0.15199	0.14131	0
459.6	0.15142	0.14083	0
459.2	0.1508	0.14035	0
458.8	0.15031	0.13992	0
458.4	0.14986	0.13956	0
458	0.14941	0.13924	0
457.6	0.14903	0.13897	0
457.2	0.14876	0.13885	0
456.8	0.1485	0.1387	0
456.4	0.14833	0.13865	0
456	0.14823	0.13869	0
455.6	0.14822	0.13879	0
455.2	0.14821	0.13905	0
454.8	0.14834	0.13935	0
454.4	0.14854	0.13978	0
454	0.14879	0.14029	0
453.6	0.14923	0.14094	0
453.2	0.14968	0.14171	0
452.8	0.1503	0.14262	0
452.4	0.15104	0.14369	0
452	0.15187	0.14486	0
451.6	0.15281	0.14618	0
451.2	0.15392	0.14769	0
450.8	0.15514	0.14932	0
450.4	0.15651	0.15115	0
450	0.15798	0.15314	0
449.6	0.15957	0.15527	0
449.2	0.16135	0.15756	0
448.8	0.16323	0.16001	0
448.4	0.16523	0.16257	0
448	0.16739	0.16531	0
447.6	0.16959	0.16812	0
447.2	0.1719	0.17109	0
446.8	0.17437	0.1742	0
446.4	0.17688	0.17734	0
446	0.17938	0.18053	0
445.6	0.18199	0.18384	0
445.2	0.18468	0.18709	0
444.8	0.18729	0.19042	0
444.4	0.18999	0.19368	0
444	0.19263	0.19697	0
443.6	0.19522	0.20005	0
443.2	0.19776	0.20308	0
442.8	0.20016	0.20611	0
442.4	0.20259	0.20899	0
442	0.2049	0.21172	0
441.6	0.20705	0.21438	0
441.2	0.20915	0.21686	0
440.8	0.21101	0.21918	0
440.4	0.21274	0.22132	0
440	0.21437	0.2234	0
439.6	0.21592	0.2252	0
439.2	0.21727	0.22692	0
438.8	0.21846	0.22848	0
438.4	0.21953	0.22982	0
438	0.22038	0.23099	0
437.6	0.22116	0.23197	0
437.2	0.22178	0.23272	0
436.8	0.22226	0.23337	0
436.4	0.2226	0.23369	0
436	0.22276	0.23392	0
435.6	0.22279	0.23383	0
435.2	0.2227	0.23358	0
434.8	0.22242	0.23311	0
434.4	0.22194	0.23248	0
434	0.22138	0.23155	0
433.6	0.22055	0.23056	0
433.2	0.21968	0.22927	0
432.8	0.21862	0.22795	0
432.4	0.21742	0.22641	0
432	0.21607	0.22479	0
431.6	0.2146	0.22301	0
431.2	0.21301	0.2212	0
430.8	0.21133	0.21931	0
430.4	0.20959	0.21733	0
430	0.2077	0.21538	0
429.6	0.20584	0.21342	0
429.2	0.20391	0.21143	0
428.8	0.20197	0.20949	0
428.4	0.19994	0.20756	0
428	0.19801	0.20565	0
427.6	0.19599	0.20385	0
427.2	0.19413	0.2021	0
426.8	0.19226	0.2004	0
426.4	0.19044	0.19871	0
426	0.18862	0.19723	0
425.6	0.18687	0.19574	0
425.2	0.18513	0.19436	0
424.8	0.18351	0.19306	0
424.4	0.18204	0.19189	0
424	0.18058	0.19076	0
423.6	0.17918	0.18972	0
423.2	0.17784	0.18869	0
422.8	0.17659	0.18784	0
422.4	0.17534	0.187	0
422	0.17425	0.1862	0
421.6	0.17326	0.1855	0
421.2	0.17223	0.18481	0
420.8	0.17131	0.18414	0
420.4	0.17045	0.18354	0
420	0.16952	0.18288	0
419.6	0.16863	0.18227	0
419.2	0.16783	0.18167	0
418.8	0.16704	0.1811	0
418.4	0.16622	0.18049	0
418	0.16547	0.1798	0
417.6	0.16468	0.17911	0
417.2	0.16381	0.17833	0
416.8	0.16299	0.17762	0
416.4	0.16214	0.17681	0
416	0.16125	0.17598	0
415.6	0.16039	0.17505	0
415.2	0.1595	0.17409	0
414.8	0.15845	0.17306	0
414.4	0.15743	0.17202	0
414	0.15638	0.17088	0
413.6	0.15529	0.16967	0
413.2	0.15417	0.16843	0
412.8	0.15302	0.16712	0
412.4	0.15176	0.16571	0
412	0.15055	0.1643	0
411.6	0.14926	0.16281	0
411.2	0.14795	0.16132	0
410.8	0.14658	0.15975	0
410.4	0.14522	0.15816	0
410	0.14381	0.15646	0
409.6	0.14239	0.1548	0
409.2	0.1409	0.1531	0
408.8	0.13937	0.15132	0
408.4	0.13786	0.14959	0
408	0.1363	0.14783	0
407.6	0.13477	0.14605	0
407.2	0.13325	0.14426	0
406.8	0.13162	0.14244	0
406.4	0.13004	0.14072	0
406	0.12847	0.13896	0
405.6	0.12697	0.13732	0
405.2	0.12546	0.13559	0
404.8	0.12398	0.134	0
404.4	0.12248	0.13239	0
404	0.12105	0.13082	0
403.6	0.11967	0.12934	0
403.2	0.11826	0.12798	0
402.8	0.11698	0.1266	0
402.4	0.11576	0.12538	0
402	0.11451	0.1241	0
401.6	0.11337	0.12294	0
401.2	0.11232	0.12182	0
400.8	0.11123	0.12081	0
400.4	0.11026	0.11985	0
400	0.10935	0.11902	0
399.6	0.10851	0.11816	0
399.2	0.10764	0.11735	0
398.8	0.10689	0.11665	0
398.4	0.10622	0.11601	0
398	0.10559	0.11539	0
397.6	0.10505	0.11495	0
397.2	0.10449	0.1144	0
396.8	0.1041	0.11402	0
396.4	0.10363	0.11356	0
396	0.10325	0.11329	0
395.6	0.10296	0.11292	0
395.2	0.10267	0.11266	0
394.8	0.10246	0.11242	0
394.4	0.10231	0.11222	0
394	0.10212	0.11203	0
393.6	0.102	0.11192	0
393.2	0.10185	0.1117	0
392.8	0.10186	0.11165	0
392.4	0.10187	0.11151	0
392	0.10185	0.11152	0
391.6	0.10181	0.11142	0
391.2	0.10185	0.11139	0
390.8	0.1019	0.11137	0
390.4	0.10194	0.11134	0
390	0.10201	0.1113	0
389.6	0.102	0.11135	0
389.2	0.10209	0.11131	0
388.8	0.10219	0.11134	0
388.4	0.10227	0.11129	0
388	0.10241	0.11134	0
387.6	0.10244	0.11128	0
387.2	0.1025	0.11138	0
386.8	0.10256	0.1113	0
386.4	0.10264	0.11129	0
386	0.10265	0.11127	0
385.6	0.10264	0.11128	0
385.2	0.10266	0.11129	0
384.8	0.10262	0.11125	0
384.4	0.10264	0.11121	0
384	0.10257	0.11117	0
383.6	0.10253	0.11112	0
383.2	0.10245	0.111	0
382.8	0.10236	0.1109	0
382.4	0.10221	0.11081	0
382	0.10205	0.11061	0
381.6	0.10193	0.11043	0
381.2	0.10172	0.11025	0
380.8	0.10158	0.11005	0
380.4	0.10134	0.10981	0
380	0.10114	0.10957	0
379.6	0.10082	0.1092	0
379.2	0.10051	0.10889	0
378.8	0.10029	0.10854	0
378.4	0.10007	0.10819	0
378	0.09975	0.10773	0
377.6	0.09939	0.10741	0
377.2	0.099	0.10691	0
376.8	0.09865	0.10647	0
376.4	0.09831	0.10596	0
376	0.09796	0.10544	0
375.6	0.09752	0.10497	0
375.2	0.09715	0.10445	0
374.8	0.09679	0.10394	0
374.4	0.09636	0.10337	0
374	0.09605	0.10286	0
373.6	0.0956	0.10226	0
373.2	0.09533	0.10177	0
372.8	0.09489	0.10129	0
372.4	0.09457	0.10073	0
372	0.09423	0.10022	0
371.6	0.09394	0.0997	0
371.2	0.09358	0.09923	0
370.8	0.09327	0.09874	0
370.4	0.09291	0.09827	0
370	0.09266	0.09786	0
369.6	0.09238	0.09737	0
369.2	0.09209	0.09692	0
368.8	0.09184	0.0965	0
368.4	0.0916	0.09609	0
368	0.09133	0.09569	0
367.6	0.0911	0.09531	0
367.2	0.09082	0.09492	0
366.8	0.09063	0.09457	0
366.4	0.09037	0.09414	0
366	0.09014	0.09383	0
365.6	0.0899	0.09344	0
365.2	0.08964	0.0931	0
364.8	0.08941	0.09275	0
364.4	0.08915	0.09239	0
364	0.08897	0.09205	0
363.6	0.08872	0.09166	0
363.2	0.0884	0.09133	0
362.8	0.08819	0.09099	0
362.4	0.08787	0.0906	0
362	0.08758	0.09029	0
361.6	0.08731	0.08999	0
361.2	0.08706	0.08955	0
360.8	0.08678	0.08925	0
360.4	0.08648	0.08889	0
360	0.08619	0.08855	0
359.6	0.08595	0.08824	0
359.2	0.08568	0.08789	0
358.8	0.08549	0.08761	0
358.4	0.08518	0.08734	0
358	0.08502	0.08707	0
357.6	0.0848	0.0868	0
357.2	0.08464	0.08655	0
356.8	0.08448	0.08634	0
356.4	0.08433	0.08622	0
356	0.08421	0.086	0
355.6	0.08414	0.0858	0
355.2	0.08407	0.08572	0
354.8	0.08403	0.08562	0
354.4	0.08402	0.08558	0
354	0.08402	0.08556	0
353.6	0.08408	0.08555	0
353.2	0.08413	0.08564	0
352.8	0.08428	0.08571	0
352.4	0.08436	0.08577	0
352	0.08446	0.08593	0
351.6	0.08468	0.08607	0
351.2	0.08482	0.0863	0
350.8	0.085	0.08645	0
350.4	0.08518	0.08667	0
350	0.08545	0.08693	0

## Sheet: Supplementary Fig 12
Supplementary Fig 12a						Supplementary Fig 12b						Supplementary Fig 12c						Supplementary Fig 12d
Wavelength(nm)	190 fs	2.43 ps	134 ps	4.35 ns		Wavelength(nm)	190 fs	2.43 ps	134 ps	4.35 ns		Wavelength(nm)	150 fs	2.75 ps	174 ps	3.75 ns		Wavelength(nm)	150 fs	2.75 ps	174 ps	3.75 ns
600.097	4.30559e-05	5.64545e-05	4.5407e-05	4.28865e-05		600.097	-1.43354e-05	1.19346e-05	1.18255e-06	4.42742e-05		600.075	1.97605e-05	5.03691e-05	5.19434e-05	5.61007e-05		600.075	-3.05176e-05	-1.5943e-06	-7.00226e-06	5.88746e-05
600.333	4.6356e-05	5.05947e-05	4.27526e-05	3.84182e-05		600.333	-4.90338e-06	8.42101e-06	3.17717e-06	3.96612e-05		600.31	1.82545e-05	4.9947e-05	5.3934e-05	5.70888e-05		600.31	-3.14615e-05	-4.16384e-06	-6.03174e-06	5.99116e-05
600.569	5.89952e-05	5.12436e-05	4.6752e-05	4.17232e-05		600.569	7.37127e-06	4.7724e-06	3.77839e-06	4.30732e-05		600.546	1.52048e-05	5.30807e-05	5.34478e-05	6.08089e-05		600.546	-3.7855e-05	-2.62718e-07	-1.04931e-05	6.38156e-05
600.805	5.36798e-05	5.33281e-05	4.7075e-05	4.04358e-05		600.805	-1.77929e-07	6.65105e-06	5.46246e-06	4.17442e-05		600.781	3.04103e-05	4.74699e-05	4.97957e-05	5.66499e-05		600.781	-1.69251e-05	-2.34359e-06	-9.77204e-06	5.9451e-05
601.041	5.0018e-05	5.16235e-05	4.62349e-05	3.89612e-05		601.041	-2.06171e-06	5.70059e-06	6.15732e-06	4.02218e-05		601.016	2.74345e-05	5.31507e-05	5.53539e-05	5.99564e-05		601.016	-2.55887e-05	-2.2521e-06	-7.64562e-06	6.29209e-05
601.277	4.57106e-05	5.32501e-05	4.6057e-05	4.15901e-05		601.277	-8.14911e-06	7.71433e-06	3.20964e-06	4.29358e-05		601.251	2.81623e-05	5.24256e-05	5.56569e-05	6.14452e-05		601.251	-2.40763e-05	-3.31955e-06	-8.92529e-06	6.44834e-05
601.513	3.81439e-05	5.10083e-05	4.28087e-05	3.74323e-05		601.513	-1.35593e-05	8.78794e-06	4.2718e-06	3.86435e-05		601.486	3.10927e-05	5.20964e-05	5.78716e-05	6.07558e-05		601.486	-2.06691e-05	-6.06023e-06	-5.93786e-06	6.37599e-05
601.749	4.27643e-05	5.03007e-05	4.51971e-05	3.70366e-05		601.749	-7.96823e-06	5.37354e-06	7.12403e-06	3.8235e-05		601.722	2.60497e-05	5.02596e-05	5.49656e-05	5.73745e-05		601.722	-2.39373e-05	-4.93719e-06	-5.28724e-06	6.02114e-05
601.985	3.96616e-05	4.99751e-05	4.31588e-05	3.72677e-05		601.985	-1.08911e-05	7.277e-06	4.8021e-06	3.84735e-05		601.957	3.55346e-05	4.94208e-05	5.34953e-05	5.61674e-05		601.957	-1.36502e-05	-4.26462e-06	-5.49521e-06	5.89446e-05
602.221	5.17652e-05	4.92757e-05	4.51009e-05	4.00183e-05		602.221	2.13602e-06	4.42769e-06	3.88835e-06	4.13132e-05		602.192	1.42702e-05	4.9004e-05	5.15816e-05	5.2681e-05		602.192	-3.45843e-05	-2.7078e-06	-3.7234e-06	5.52858e-05
602.457	5.24128e-05	4.85233e-05	4.35921e-05	3.64346e-05		602.457	3.47212e-06	5.20661e-06	6.12062e-06	3.76135e-05		602.427	2.81649e-05	5.09171e-05	5.48115e-05	5.7191e-05		602.427	-2.25265e-05	-4.07904e-06	-5.24838e-06	6.00188e-05
602.692	5.24223e-05	4.77835e-05	4.24061e-05	3.86167e-05		602.692	4.1831e-06	5.7582e-06	2.61489e-06	3.98661e-05		602.662	1.21104e-05	5.23017e-05	5.26991e-05	5.81451e-05		602.662	-4.01686e-05	-3.27211e-07	-8.41386e-06	6.10201e-05
602.928	4.90431e-05	5.64314e-05	5.05382e-05	4.48051e-05		602.928	-7.88757e-06	6.27889e-06	4.39686e-06	4.62549e-05		602.898	3.47771e-05	4.98549e-05	5.53223e-05	5.70368e-05		602.898	-1.47609e-05	-5.75455e-06	-4.56441e-06	5.9857e-05
603.164	4.19582e-05	4.8547e-05	4.33844e-05	3.92996e-05		603.164	-7.02627e-06	5.51923e-06	2.89402e-06	4.05712e-05		603.133	1.91679e-05	4.39257e-05	4.93638e-05	5.10026e-05		603.133	-2.44426e-05	-5.7249e-06	-4.18898e-06	5.35244e-05
603.4	5.38106e-05	5.05687e-05	4.63709e-05	4.03909e-05		603.4	2.88657e-06	4.4346e-06	4.79161e-06	4.16978e-05		603.368	2.99226e-05	5.06196e-05	5.33592e-05	5.91662e-05		603.368	-2.05384e-05	-2.7991e-06	-8.83151e-06	6.20916e-05
603.636	4.70818e-05	4.86304e-05	4.39146e-05	3.87284e-05		603.636	-1.94791e-06	5.01236e-06	4.03584e-06	3.99815e-05		603.603	2.90839e-05	5.32088e-05	5.47308e-05	5.94654e-05		603.603	-2.40369e-05	-1.52913e-06	-7.75577e-06	6.24057e-05
603.872	5.58278e-05	5.04759e-05	4.63747e-05	4.23445e-05		603.872	5.00452e-06	4.36894e-06	2.73973e-06	4.37146e-05		603.838	2.16274e-05	5.13183e-05	5.34369e-05	5.82019e-05		603.838	-2.95683e-05	-2.15989e-06	-7.7241e-06	6.10797e-05
604.108	4.82082e-05	4.8246e-05	4.40112e-05	3.43944e-05		604.108	-3.95804e-07	4.40191e-06	8.69483e-06	3.55073e-05		604.074	2.39545e-05	5.17213e-05	5.23506e-05	5.87117e-05		604.074	-2.77306e-05	-5.5703e-07	-9.37249e-06	6.16147e-05
604.344	5.0151e-05	4.85585e-05	4.58929e-05	3.90432e-05		604.344	1.36718e-06	2.75505e-06	5.72229e-06	4.03065e-05		604.309	2.90185e-05	4.62148e-05	4.92245e-05	5.2335e-05		604.309	-1.70219e-05	-3.13073e-06	-5.75153e-06	5.49227e-05
604.58	4.54866e-05	5.1944e-05	4.67965e-05	4.20149e-05		604.58	-6.89342e-06	5.48886e-06	3.51685e-06	4.33743e-05		604.544	3.2144e-05	5.16366e-05	5.26559e-05	5.79054e-05		604.544	-1.94338e-05	-9.88484e-07	-8.20226e-06	6.07686e-05
604.816	5.30917e-05	5.68054e-05	4.92462e-05	4.40721e-05		604.816	-4.35434e-06	8.09737e-06	3.85052e-06	4.54981e-05		604.779	2.2982e-05	5.12405e-05	5.19063e-05	5.67083e-05		604.779	-2.82202e-05	-6.22163e-07	-7.68797e-06	5.95123e-05
605.051	5.30623e-05	5.24081e-05	4.61859e-05	4.04782e-05		605.051	1.27129e-07	6.63622e-06	4.51105e-06	4.17879e-05		605.014	2.77082e-05	5.14153e-05	5.35707e-05	5.88071e-05		605.014	-2.35825e-05	-2.19077e-06	-8.23344e-06	6.17148e-05
605.287	3.9822e-05	5.13164e-05	4.58619e-05	4.10757e-05		605.287	-1.19565e-05	5.82179e-06	3.55197e-06	4.24047e-05		605.25	2.89162e-05	5.01831e-05	5.1992e-05	5.65207e-05		605.25	-2.11622e-05	-1.83614e-06	-7.40071e-06	5.93153e-05
605.523	5.11087e-05	5.42855e-05	4.79164e-05	4.44204e-05		605.523	-3.71662e-06	6.83994e-06	2.1277e-06	4.58577e-05		605.485	2.35235e-05	4.99691e-05	5.1384e-05	5.59709e-05		605.485	-2.63638e-05	-1.41838e-06	-7.43263e-06	5.87384e-05
605.759	5.70358e-05	5.46469e-05	5.0851e-05	4.65486e-05		605.759	2.06747e-06	4.03226e-06	2.88131e-06	4.80548e-05		605.72	2.6728e-05	5.22391e-05	5.65127e-05	6.10012e-05		605.72	-2.52636e-05	-4.44436e-06	-7.58142e-06	6.40174e-05
605.995	4.82248e-05	5.38059e-05	4.63689e-05	4.00318e-05		605.995	-6.21117e-06	7.94142e-06	5.16748e-06	4.13271e-05		605.955	2.72594e-05	5.05365e-05	5.27312e-05	5.87629e-05		605.955	-2.31501e-05	-2.21882e-06	-9.04e-06	6.16684e-05
606.231	5.41068e-05	4.81634e-05	4.49455e-05	3.95245e-05		606.231	5.67106e-06	3.38278e-06	4.2496e-06	4.08033e-05		606.19	2.41895e-05	4.6943e-05	4.89615e-05	5.19913e-05		606.19	-2.26366e-05	-2.08348e-06	-5.65239e-06	5.4562e-05
606.467	4.07402e-05	4.91235e-05	4.2188e-05	3.60141e-05		606.467	-8.97079e-06	7.40055e-06	5.13105e-06	3.71794e-05		606.426	2.57375e-05	4.9975e-05	5.45951e-05	5.7645e-05		606.426	-2.39699e-05	-4.8354e-06	-5.95248e-06	6.04952e-05
606.703	5.04592e-05	4.87985e-05	4.85658e-05	4.1126e-05		606.703	1.64193e-06	1.03967e-07	6.25662e-06	4.24567e-05		606.661	2.74403e-05	5.09573e-05	5.39346e-05	5.5461e-05		606.661	-2.33445e-05	-3.12335e-06	-4.29517e-06	5.82033e-05
606.939	4.32615e-05	5.44684e-05	4.65694e-05	4.53853e-05		606.939	-1.18768e-05	8.54579e-06	-2.61266e-07	4.68538e-05		606.896	2.09836e-05	4.94929e-05	5.24906e-05	5.80342e-05		606.896	-2.83358e-05	-3.07659e-06	-8.50765e-06	6.09037e-05
607.174	4.73316e-05	4.96081e-05	4.46809e-05	4.1709e-05		607.174	-2.69411e-06	5.28611e-06	1.681e-06	4.30585e-05		607.131	2.95067e-05	5.05625e-05	5.26345e-05	5.6516e-05		607.131	-2.09359e-05	-2.12553e-06	-6.74238e-06	5.93105e-05
607.41	4.07116e-05	4.86151e-05	4.42192e-05	3.7863e-05		607.41	-8.27555e-06	4.64193e-06	5.25714e-06	3.90881e-05		607.366	2.74293e-05	5.47849e-05	5.50111e-05	5.66288e-05		607.366	-2.73426e-05	-2.11138e-07	-4.44584e-06	5.94289e-05
607.646	4.35202e-05	4.90836e-05	4.55442e-05	3.71939e-05		607.646	-5.8626e-06	3.67293e-06	7.31246e-06	3.83974e-05		607.602	2.58701e-05	4.95602e-05	5.24386e-05	5.6641e-05		607.602	-2.35234e-05	-2.97327e-06	-7.07478e-06	5.94416e-05
607.882	4.02686e-05	4.99507e-05	4.46185e-05	4.04577e-05		607.882	-1.01339e-05	5.70167e-06	2.93406e-06	4.17668e-05		607.837	2.53297e-05	4.58796e-05	5.03463e-05	5.25848e-05		607.837	-2.0291e-05	-4.68703e-06	-4.8771e-06	5.51849e-05
608.118	3.82784e-05	5.21009e-05	4.58626e-05	4.22674e-05		608.118	-1.43512e-05	6.69597e-06	2.29863e-06	4.3635e-05		608.072	2.23897e-05	4.79074e-05	5.11453e-05	5.46625e-05		608.072	-2.53301e-05	-3.36529e-06	-6.2802e-06	5.73653e-05
608.354	4.08772e-05	4.65741e-05	4.21273e-05	3.77176e-05		608.354	-6.07366e-06	4.73623e-06	3.27656e-06	3.8938e-05		608.307	2.84734e-05	4.48376e-05	4.87383e-05	5.24095e-05		608.307	-1.61383e-05	-4.0638e-06	-6.32538e-06	5.50009e-05
608.59	4.28852e-05	4.91752e-05	4.42853e-05	3.91727e-05		608.59	-6.7042e-06	5.20287e-06	3.94635e-06	4.04402e-05		608.542	2.54169e-05	4.70101e-05	5.01217e-05	5.01045e-05		608.542	-2.14128e-05	-3.29169e-06	-2.46057e-06	5.25819e-05
608.826	4.59897e-05	4.97361e-05	4.62435e-05	4.12648e-05		608.826	-4.04212e-06	3.68965e-06	3.74212e-06	4.26e-05		608.778	2.58285e-05	4.75604e-05	5.18319e-05	5.38681e-05		608.778	-2.14844e-05	-4.4839e-06	-4.73493e-06	5.65317e-05
609.062	3.41133e-05	5.09583e-05	4.38219e-05	4.17411e-05		609.062	-1.745e-05	7.70057e-06	7.7118e-07	4.30916e-05		609.013	2.20274e-05	4.89231e-05	5.08253e-05	5.39221e-05		609.013	-2.67856e-05	-1.95929e-06	-5.81607e-06	5.65883e-05
609.298	4.30272e-05	4.61242e-05	4.11536e-05	3.76298e-05		609.298	-3.51823e-06	5.32221e-06	2.37591e-06	3.88473e-05		609.248	2.00556e-05	4.54125e-05	5.0058e-05	5.32743e-05		609.248	-2.50877e-05	-4.8596e-06	-5.9055e-06	5.59084e-05
609.534	3.89755e-05	4.48214e-05	4.21503e-05	3.49765e-05		609.534	-6.07155e-06	2.75447e-06	6.18442e-06	3.61082e-05		609.483	1.91903e-05	4.4998e-05	4.79508e-05	5.11903e-05		609.483	-2.56366e-05	-3.06834e-06	-5.82613e-06	5.37214e-05
609.769	4.38166e-05	5.01656e-05	4.64216e-05	3.84122e-05		609.769	-6.6657e-06	3.9017e-06	6.92543e-06	3.96551e-05		609.718	2.62028e-05	5.43817e-05	5.46352e-05	5.95718e-05		609.718	-2.81644e-05	-1.83679e-07	-7.9664e-06	6.25173e-05
610.005	4.27868e-05	4.73272e-05	4.4665e-05	3.74873e-05		610.005	-4.76531e-06	2.74474e-06	6.10715e-06	3.87002e-05		609.954	2.61172e-05	4.09815e-05	4.56639e-05	4.17591e-05		609.954	-1.45926e-05	-5.0197e-06	1.90566e-06	4.38238e-05
610.241	3.52603e-05	4.78386e-05	4.38704e-05	3.70521e-05		610.241	-1.2914e-05	4.16872e-06	5.75464e-06	3.8251e-05		610.189	2.19506e-05	3.77242e-05	4.39385e-05	4.33894e-05		610.189	-1.54133e-05	-6.58338e-06	-1.58753e-06	4.55348e-05
610.477	3.6664e-05	4.44025e-05	4.05027e-05	3.43625e-05		610.477	-8.0686e-06	4.10811e-06	5.15011e-06	3.54744e-05		610.424	1.94264e-05	4.37063e-05	4.76546e-05	4.89217e-05		610.424	-2.40511e-05	-4.15505e-06	-3.70809e-06	5.13407e-05
610.713	5.2517e-05	5.13718e-05	4.7873e-05	3.98588e-05		610.713	8.49442e-07	3.63558e-06	6.88358e-06	4.11484e-05		610.659	2.93218e-05	4.72903e-05	5.11674e-05	5.30912e-05		610.659	-1.77438e-05	-4.06857e-06	-4.58213e-06	5.57163e-05
610.949	4.08763e-05	4.68289e-05	4.3114e-05	3.42935e-05		610.949	-6.26665e-06	3.85384e-06	7.88593e-06	3.54031e-05		610.894	1.95223e-05	4.91227e-05	5.1776e-05	5.28718e-05		610.894	-2.94466e-05	-2.78791e-06	-3.72927e-06	5.54861e-05
611.185	4.45037e-05	4.71707e-05	4.40611e-05	3.72752e-05		611.185	-2.92988e-06	3.23794e-06	5.71435e-06	3.84813e-05		611.13	2.15629e-05	4.65376e-05	4.89905e-05	4.95312e-05		611.13	-2.48326e-05	-2.58531e-06	-2.99955e-06	5.19803e-05
611.421	3.9892e-05	5.15523e-05	4.6266e-05	4.54284e-05		611.421	-1.21086e-05	5.71844e-06	-6.1612e-07	4.68983e-05		611.365	1.81514e-05	4.27605e-05	4.39987e-05	4.49327e-05		611.365	-2.45374e-05	-1.29366e-06	-3.17204e-06	4.71544e-05
611.657	3.34698e-05	4.9674e-05	4.25679e-05	3.85884e-05		611.657	-1.68065e-05	7.62956e-06	2.80969e-06	3.9837e-05		611.6	1.54132e-05	4.18073e-05	4.37308e-05	4.7251e-05		611.6	-2.62828e-05	-1.97461e-06	-5.91669e-06	4.95873e-05
611.893	3.71218e-05	5.02111e-05	4.46998e-05	3.72636e-05		611.893	-1.35559e-05	5.83044e-06	6.378e-06	3.84693e-05		611.835	1.20678e-05	4.57212e-05	4.80611e-05	4.8984e-05		611.835	-3.35178e-05	-2.45926e-06	-3.3612e-06	5.1406e-05
612.128	3.57068e-05	4.62881e-05	4.16022e-05	3.81153e-05		612.128	-1.09783e-05	5.01396e-06	2.32264e-06	3.93485e-05		612.07	2.53986e-05	4.65747e-05	4.76505e-05	4.83162e-05		612.07	-2.11138e-05	-1.12626e-06	-3.0666e-06	5.07053e-05
612.364	4.15894e-05	4.51391e-05	4.23021e-05	3.94459e-05		612.364	-3.78999e-06	3.02094e-06	1.63623e-06	4.07223e-05		612.306	2.56449e-05	4.61354e-05	4.8085e-05	4.82253e-05		612.306	-2.03774e-05	-2.05973e-06	-2.5277e-06	5.06098e-05
612.6	4.24452e-05	4.98947e-05	4.48473e-05	4.1749e-05		612.6	-7.87729e-06	5.41399e-06	1.80858e-06	4.30999e-05		612.541	2.83293e-05	4.15854e-05	4.64667e-05	4.49696e-05		612.541	-1.29731e-05	-5.18915e-06	-7.01673e-07	4.71932e-05
612.836	3.96374e-05	4.86852e-05	4.37073e-05	4.04165e-05		612.836	-9.46965e-06	5.3347e-06	2.04818e-06	4.17242e-05		612.776	2.65563e-05	4.17289e-05	4.44376e-05	4.92559e-05		612.776	-1.50157e-05	-2.78333e-06	-7.33594e-06	5.16913e-05
613.072	3.61631e-05	4.66869e-05	4.37078e-05	4.34397e-05		613.072	-1.07764e-05	3.22691e-06	-1.13264e-06	4.48453e-05		613.011	2.31244e-05	4.54537e-05	4.828e-05	4.97208e-05		613.011	-2.21655e-05	-2.96508e-06	-3.9243e-06	5.21793e-05
613.308	3.29983e-05	4.87804e-05	4.21868e-05	4.33915e-05		613.308	-1.63416e-05	7.17755e-06	-2.63316e-06	4.47955e-05		613.246	1.68311e-05	3.69493e-05	3.89356e-05	3.93282e-05		613.246	-2.00031e-05	-2.09429e-06	-2.34439e-06	4.12728e-05
613.544	3.07147e-05	4.57572e-05	4.13832e-05	3.9528e-05		613.544	-1.54133e-05	4.70831e-06	6.12719e-07	4.0807e-05		613.482	2.56264e-05	4.12861e-05	4.67624e-05	4.77205e-05		613.482	-1.53424e-05	-5.77683e-06	-3.33445e-06	5.008e-05
613.78	3.63272e-05	4.50115e-05	3.87627e-05	3.94065e-05		613.78	-9.21441e-06	6.79211e-06	-1.93208e-06	4.06816e-05		613.717	2.12435e-05	4.38957e-05	4.61286e-05	4.6625e-05		613.717	-2.25228e-05	-2.35331e-06	-2.81081e-06	4.89304e-05
614.016	2.68557e-05	4.79838e-05	4.16147e-05	3.84095e-05		614.016	-2.1668e-05	6.84565e-06	2.02572e-06	3.96523e-05		613.952	9.49585e-06	4.50651e-05	4.53714e-05	4.81593e-05		613.952	-3.55517e-05	-2.76071e-07	-5.21696e-06	5.05406e-05
614.251	3.11734e-05	4.63051e-05	4.09013e-05	3.56215e-05		614.251	-1.55894e-05	5.75692e-06	4.23179e-06	3.67741e-05		614.187	2.25788e-05	4.44461e-05	4.64838e-05	4.76804e-05		614.187	-2.17493e-05	-2.13494e-06	-3.57507e-06	5.0038e-05
614.487	3.79549e-05	4.97306e-05	4.37854e-05	4.32577e-05		614.487	-1.22799e-05	6.43942e-06	-8.61957e-07	4.46574e-05		614.422	1.42213e-05	4.51068e-05	4.60135e-05	4.70726e-05		614.422	-3.08329e-05	-9.4076e-07	-3.40507e-06	4.94001e-05
614.723	2.7054e-05	4.20839e-05	3.53611e-05	3.07862e-05		614.723	-1.55996e-05	7.20174e-06	3.66946e-06	3.17824e-05		614.658	2.48886e-05	4.23432e-05	4.39941e-05	4.8184e-05		614.658	-1.73591e-05	-1.67487e-06	-6.6439e-06	5.05665e-05
614.959	3.5683e-05	4.87584e-05	4.27981e-05	4.06413e-05		614.959	-1.35807e-05	6.4231e-06	8.84302e-07	4.19563e-05		614.893	1.74639e-05	4.35106e-05	4.68528e-05	4.72578e-05		614.893	-2.58529e-05	-3.52848e-06	-2.74909e-06	4.95944e-05
615.195	2.89191e-05	4.56145e-05	4.1427e-05	3.70994e-05		615.195	-1.70502e-05	4.45654e-06	3.21285e-06	3.82998e-05		615.128	2.15465e-05	3.79874e-05	4.13974e-05	4.22883e-05		615.128	-1.62432e-05	-3.59199e-06	-2.99746e-06	4.43792e-05
615.431	3.52615e-05	4.65331e-05	3.92664e-05	3.63429e-05		615.431	-1.18876e-05	7.82492e-06	1.80539e-06	3.75188e-05		615.363	2.11632e-05	3.79808e-05	4.30832e-05	4.26055e-05		615.363	-1.65218e-05	-5.40589e-06	-1.62132e-06	4.47121e-05
615.667	3.72911e-05	3.96761e-05	3.54227e-05	3.32096e-05		615.667	-2.74547e-06	4.57027e-06	1.18225e-06	3.42841e-05		615.598	2.45964e-05	4.01161e-05	4.58191e-05	4.58937e-05		615.598	-1.51891e-05	-6.03176e-06	-2.34567e-06	4.81629e-05
615.903	4.02859e-05	4.92927e-05	4.29163e-05	4.14216e-05		615.903	-9.54748e-06	6.88789e-06	1.83678e-07	4.27619e-05		615.834	2.54368e-05	4.15304e-05	4.44186e-05	4.54864e-05		615.834	-1.59263e-05	-3.03695e-06	-3.33551e-06	4.77355e-05
616.139	2.77039e-05	4.35065e-05	3.78595e-05	3.46922e-05		616.139	-1.62812e-05	6.06296e-06	2.10744e-06	3.58147e-05		616.069	1.53005e-05	3.96014e-05	3.96382e-05	4.38232e-05		616.069	-2.4299e-05	3.26585e-08	-6.42318e-06	4.599e-05
616.375	3.88287e-05	4.38183e-05	3.90758e-05	3.57205e-05		616.375	-5.3915e-06	5.07801e-06	2.2659e-06	3.68763e-05		616.304	2.31897e-05	4.68962e-05	4.71748e-05	4.7423e-05		616.304	-2.36904e-05	-2.89854e-07	-2.59786e-06	4.97678e-05
616.611	2.26516e-05	4.02361e-05	3.60255e-05	3.40487e-05		616.611	-1.79414e-05	4.52849e-06	9.14125e-07	3.51504e-05		616.539	1.7376e-05	3.46604e-05	3.74659e-05	3.54905e-05		616.539	-1.71216e-05	-3.00128e-06	2.53584e-07	3.72453e-05
616.846	3.28115e-05	4.12853e-05	3.51176e-05	3.62198e-05		616.846	-8.99714e-06	6.71339e-06	-2.29654e-06	3.73918e-05		616.774	2.55014e-05	3.89562e-05	4.18554e-05	4.47525e-05		616.774	-1.32869e-05	-3.01753e-06	-5.15944e-06	4.69653e-05
617.082	3.47704e-05	4.57578e-05	4.15295e-05	3.9261e-05		617.082	-1.13458e-05	4.542e-06	1.04286e-06	4.05313e-05		617.01	2.7672e-05	3.63003e-05	4.01521e-05	4.37309e-05		617.01	-8.40518e-06	-4.01378e-06	-5.80222e-06	4.58932e-05
617.318	2.83266e-05	4.15092e-05	3.50935e-05	3.21955e-05		617.318	-1.37264e-05	6.90224e-06	1.91353e-06	3.32373e-05		617.245	2.16398e-05	4.12146e-05	4.14598e-05	4.6323e-05		617.245	-1.95608e-05	-1.76283e-07	-7.2365e-06	4.86135e-05
617.554	2.70314e-05	4.20595e-05	3.61415e-05	3.42927e-05		617.554	-1.55299e-05	6.38341e-06	7.75653e-07	3.54023e-05		617.48	1.97858e-05	4.00004e-05	3.98483e-05	4.4475e-05		617.48	-2.02237e-05	2.4003e-07	-6.90459e-06	4.6674e-05
617.79	3.38381e-05	4.54501e-05	3.97387e-05	3.80694e-05		617.79	-1.20962e-05	6.16284e-06	4.70359e-07	3.93012e-05		617.715	1.87607e-05	3.85077e-05	4.01234e-05	4.29151e-05		617.715	-1.96535e-05	-1.66141e-06	-4.96152e-06	4.50371e-05
618.026	2.6906e-05	3.93962e-05	3.31931e-05	3.07808e-05		618.026	-1.30161e-05	6.6814e-06	1.46389e-06	3.17768e-05		617.95	1.73153e-05	3.92436e-05	3.91869e-05	3.86564e-05		617.95	-2.19315e-05	5.1392e-08	-1.37232e-06	4.05677e-05
618.262	3.44382e-05	4.16413e-05	3.77507e-05	3.18604e-05		618.262	-7.53238e-06	4.103e-06	4.9763e-06	3.28913e-05		618.186	2.03462e-05	3.88551e-05	4.06169e-05	4.52428e-05		618.186	-1.8407e-05	-1.78486e-06	-6.94174e-06	4.74798e-05
618.498	2.78159e-05	4.29019e-05	3.72619e-05	3.62422e-05		618.498	-1.55643e-05	6.09847e-06	-1.33086e-07	3.74148e-05		618.421	2.10234e-05	4.33234e-05	4.40542e-05	4.73404e-05		618.421	-2.22578e-05	-7.16842e-07	-5.68314e-06	4.96811e-05
618.734	3.91146e-05	4.59507e-05	4.12951e-05	3.97723e-05		618.734	-7.23083e-06	5.02044e-06	2.65773e-07	4.10592e-05		618.656	1.90704e-05	3.60743e-05	3.83929e-05	3.76609e-05		618.656	-1.68695e-05	-2.46503e-06	-1.11821e-06	3.95231e-05
618.97	3.82455e-05	4.46312e-05	3.98001e-05	3.72874e-05		618.97	-6.79522e-06	5.19103e-06	1.35571e-06	3.84939e-05		618.891	2.43346e-05	3.42226e-05	3.57423e-05	3.43817e-05		618.891	-9.79983e-06	-1.63041e-06	-3.1683e-07	3.60817e-05
619.205	3.11367e-05	4.1643e-05	3.55259e-05	3.65426e-05		619.205	-1.10253e-05	6.65672e-06	-2.21971e-06	3.7725e-05		619.126	2.26787e-05	3.96728e-05	4.3052e-05	4.31892e-05		619.126	-1.67981e-05	-3.57233e-06	-2.2755e-06	4.53247e-05
619.441	3.67667e-05	3.78435e-05	3.68247e-05	3.22714e-05		619.441	-1.16265e-06	1.01442e-06	3.59936e-06	3.33156e-05		619.362	2.82289e-05	3.99929e-05	4.14984e-05	4.3209e-05		619.362	-1.16768e-05	-1.56317e-06	-3.87666e-06	4.53455e-05
619.677	3.20576e-05	3.99018e-05	3.31943e-05	3.07144e-05		619.677	-8.41281e-06	7.22717e-06	1.53508e-06	3.17082e-05		619.597	2.40905e-05	3.57551e-05	3.88747e-05	3.99615e-05		619.597	-1.14838e-05	-3.2815e-06	-3.08161e-06	4.19374e-05
619.913	3.32783e-05	4.43078e-05	3.72747e-05	3.70511e-05		619.913	-1.1626e-05	7.62563e-06	-9.71211e-07	3.825e-05		619.832	2.96684e-05	3.63088e-05	3.78721e-05	4.01796e-05		619.832	-6.54989e-06	-1.6143e-06	-4.33365e-06	4.21662e-05
620.149	3.90927e-05	4.03926e-05	3.5686e-05	3.60478e-05		620.149	-1.69924e-06	5.11356e-06	-1.53581e-06	3.72142e-05		620.067	2.55324e-05	3.90498e-05	4.21266e-05	4.25435e-05		620.067	-1.33391e-05	-3.24747e-06	-2.52813e-06	4.46471e-05
620.385	3.62516e-05	4.43945e-05	3.69489e-05	3.54142e-05		620.385	-8.77425e-06	8.04683e-06	4.18971e-07	3.656e-05		620.302	2.3204e-05	4.06672e-05	4.23078e-05	3.94804e-05		620.302	-1.7368e-05	-1.78313e-06	9.22628e-07	4.14325e-05
620.621	3.31816e-05	4.13115e-05	3.5824e-05	3.56032e-05		620.621	-8.59531e-06	5.94894e-06	-9.27247e-07	3.67552e-05		620.538	2.2264e-05	4.27893e-05	4.36496e-05	4.53502e-05		620.538	-2.04755e-05	-8.80714e-07	-3.9723e-06	4.75925e-05
620.857	3.41763e-05	4.62622e-05	3.70183e-05	3.47155e-05		620.857	-1.28697e-05	9.98231e-06	1.22492e-06	3.58388e-05		620.773	7.20275e-06	3.89337e-05	3.8834e-05	3.66917e-05		620.773	-3.17366e-05	6.9526e-08	3.63896e-07	3.85059e-05
621.093	3.2443e-05	3.86139e-05	3.24146e-05	2.93238e-05		621.093	-6.6964e-06	6.66359e-06	2.20315e-06	3.02726e-05		621.008	2.10183e-05	3.88759e-05	3.97055e-05	4.01471e-05		621.008	-1.78095e-05	-8.69697e-07	-2.4347e-06	4.21322e-05
621.328	2.49967e-05	4.66917e-05	3.73414e-05	3.64812e-05		621.328	-2.2488e-05	1.01267e-05	-3.03525e-07	3.76616e-05		621.243	2.76224e-05	3.50669e-05	3.96199e-05	3.94511e-05		621.243	-7.18054e-06	-4.81933e-06	-1.77957e-06	4.14018e-05
621.564	3.25779e-05	4.50908e-05	3.57292e-05	3.32933e-05		621.564	-1.33067e-05	1.01074e-05	1.40665e-06	3.43706e-05		621.478	2.75345e-05	4.07848e-05	4.23295e-05	4.38062e-05		621.478	-1.31608e-05	-1.60869e-06	-3.6682e-06	4.59722e-05
621.8	3.15335e-05	4.48757e-05	3.55106e-05	3.44169e-05		621.8	-1.41364e-05	1.01379e-05	1.46246e-09	3.55305e-05		621.714	2.46071e-05	3.4368e-05	3.72842e-05	3.62976e-05		621.714	-9.59174e-06	-3.10163e-06	-7.91842e-07	3.80923e-05
622.036	3.99305e-05	4.43007e-05	3.76718e-05	3.3405e-05		622.036	-4.93202e-06	7.1062e-06	3.27043e-06	3.44859e-05		621.949	1.88373e-05	3.95953e-05	4.08064e-05	4.20408e-05		621.949	-2.06878e-05	-1.25978e-06	-3.33458e-06	4.41196e-05
622.272	2.89438e-05	4.44046e-05	3.50678e-05	3.66441e-05		622.272	-1.62529e-05	1.01607e-05	-2.79371e-06	3.78298e-05		622.184	2.70481e-05	4.22427e-05	4.26619e-05	4.37693e-05		622.184	-1.51703e-05	-4.24203e-07	-3.29088e-06	4.59335e-05
622.508	2.74416e-05	4.18286e-05	3.34635e-05	3.07993e-05		622.508	-1.50962e-05	9.02164e-06	1.72032e-06	3.17959e-05		622.419	3.01447e-05	3.73932e-05	3.95201e-05	3.93074e-05		622.419	-7.12517e-06	-2.25332e-06	-1.72773e-06	4.1251e-05
622.744	3.23403e-05	4.62633e-05	3.66444e-05	3.58753e-05		622.744	-1.47388e-05	1.04198e-05	-3.76777e-07	3.70361e-05		622.654	1.80102e-05	3.93955e-05	4.05323e-05	4.36578e-05		622.654	-2.13196e-05	-1.14915e-06	-5.33761e-06	4.58165e-05
622.98	2.80128e-05	4.48878e-05	3.86612e-05	3.36256e-05		622.98	-1.74027e-05	6.65439e-06	4.04738e-06	3.47136e-05		622.89	3.40516e-05	4.51642e-05	4.55379e-05	4.40132e-05		622.89	-1.10908e-05	-4.20734e-07	-6.26258e-07	4.61894e-05
623.216	3.02344e-05	4.80004e-05	3.89441e-05	3.67504e-05		623.216	-1.85339e-05	9.78098e-06	1.04778e-06	3.79396e-05		623.125	2.49453e-05	3.7631e-05	3.74947e-05	3.90449e-05		623.125	-1.26937e-05	1.70971e-07	-3.50748e-06	4.09754e-05
623.452	2.97248e-05	4.70201e-05	3.81808e-05	3.51935e-05		623.452	-1.80447e-05	9.52968e-06	1.90759e-06	3.63322e-05		623.36	1.91579e-05	3.87433e-05	3.5772e-05	3.71355e-05		623.36	-1.97578e-05	3.16712e-06	-3.22317e-06	3.89717e-05
623.688	3.64627e-05	4.09583e-05	3.66222e-05	3.11088e-05		623.688	-4.86276e-06	4.59386e-06	4.61624e-06	3.21153e-05		623.595	1.69878e-05	3.78765e-05	3.74699e-05	3.7283e-05		623.595	-2.09122e-05	4.27416e-07	-1.65385e-06	3.91264e-05
623.923	2.89864e-05	4.537e-05	3.85653e-05	3.4832e-05		623.923	-1.69603e-05	7.30747e-06	2.6802e-06	3.5959e-05		623.83	2.9317e-05	3.61825e-05	3.84128e-05	3.79727e-05		623.83	-6.73611e-06	-2.36667e-06	-1.43044e-06	3.98502e-05
624.159	3.1712e-05	4.67733e-05	3.69503e-05	3.50277e-05		624.159	-1.58942e-05	1.06182e-05	8.27035e-07	3.61611e-05		624.066	2.92318e-05	4.2738e-05	4.28101e-05	4.41919e-05		624.066	-1.35022e-05	-5.21915e-08	-3.59085e-06	4.6377e-05
624.395	2.81271e-05	4.61216e-05	3.73539e-05	3.53399e-05		624.395	-1.8738e-05	9.47142e-06	9.10225e-07	3.64834e-05		624.301	1.59448e-05	4.18743e-05	4.07258e-05	4.13302e-05		624.301	-2.59961e-05	1.22586e-06	-2.65872e-06	4.33738e-05
624.631	3.66609e-05	4.59759e-05	3.8014e-05	3.58244e-05		624.631	-9.99011e-06	8.59378e-06	1.07367e-06	3.69835e-05		624.536	2.02937e-05	4.50391e-05	4.59289e-05	4.64892e-05		624.536	-2.46939e-05	-9.31246e-07	-2.869e-06	4.87878e-05
624.867	3.94214e-05	4.94716e-05	4.35173e-05	3.89678e-05		624.867	-1.05547e-05	6.36875e-06	3.37872e-06	4.02287e-05		624.771	2.04615e-05	3.47267e-05	3.59134e-05	3.36217e-05		624.771	-1.41963e-05	-1.29403e-06	6.67639e-07	3.52841e-05
625.103	3.70748e-05	4.29272e-05	3.77365e-05	3.35141e-05		625.103	-6.29222e-06	5.54691e-06	3.22161e-06	3.45985e-05		625.006	2.6585e-05	3.92725e-05	4.12662e-05	3.85434e-05		625.006	-1.25718e-05	-2.15503e-06	8.62599e-07	4.04492e-05
625.339	3.1961e-05	4.66578e-05	3.70278e-05	3.60365e-05		625.339	-1.55136e-05	1.04275e-05	-1.55388e-07	3.72025e-05		625.242	1.29944e-05	4.60742e-05	4.19264e-05	4.24885e-05		625.242	-3.33203e-05	4.39829e-06	-2.67292e-06	4.45893e-05
625.575	3.41266e-05	5.07809e-05	4.13104e-05	3.87806e-05		625.575	-1.74574e-05	1.02236e-05	1.32488e-06	4.00354e-05		625.477	8.38865e-06	4.57461e-05	4.321e-05	4.27673e-05		625.477	-3.75045e-05	2.67617e-06	-1.665e-06	4.48819e-05
625.811	3.38793e-05	4.94995e-05	3.97744e-05	3.67239e-05		625.811	-1.64447e-05	1.04894e-05	1.92256e-06	3.79121e-05		625.712	2.24413e-05	4.08901e-05	4.03788e-05	4.0765e-05		625.712	-1.84784e-05	5.47981e-07	-2.40884e-06	4.27806e-05
626.047	4.16523e-05	4.49904e-05	4.02151e-05	3.59401e-05		626.047	-3.74266e-06	5.09523e-06	3.19674e-06	3.7103e-05		625.947	1.64413e-05	4.31634e-05	4.20361e-05	4.41319e-05		625.947	-2.67876e-05	1.22871e-06	-4.31385e-06	4.6314e-05
626.282	4.2138e-05	5.10614e-05	4.25417e-05	3.89693e-05		626.282	-9.64562e-06	9.1713e-06	2.38215e-06	4.02302e-05		626.182	2.37671e-05	4.52655e-05	4.47193e-05	4.4495e-05		626.182	-2.15301e-05	5.74678e-07	-1.97253e-06	4.6695e-05
626.518	3.73368e-05	5.31251e-05	4.29979e-05	4.24373e-05		626.518	-1.66473e-05	1.09755e-05	-8.01832e-07	4.38104e-05		626.418	2.3261e-05	4.20652e-05	4.11481e-05	4.33588e-05		626.418	-1.88575e-05	1.00834e-06	-4.39247e-06	4.55026e-05
626.754	3.88378e-05	5.11942e-05	4.04483e-05	3.66856e-05		626.754	-1.32674e-05	1.15825e-05	2.65013e-06	3.78726e-05		626.653	1.84821e-05	3.90373e-05	3.9661e-05	3.84568e-05		626.653	-2.0519e-05	-6.79797e-07	-6.7736e-07	4.03583e-05
626.99	3.50941e-05	4.9305e-05	4.02956e-05	3.7364e-05		626.99	-1.49748e-05	9.71536e-06	1.7805e-06	3.8573e-05		626.888	1.93735e-05	4.04539e-05	4.00591e-05	3.83958e-05		626.888	-2.11033e-05	3.89995e-07	-2.07532e-07	4.02943e-05
627.226	4.0541e-05	4.96123e-05	4.10972e-05	3.55484e-05		627.226	-9.79293e-06	9.12678e-06	4.50854e-06	3.66987e-05		627.123	3.26195e-05	4.12735e-05	4.30435e-05	4.02578e-05		627.123	-8.55128e-06	-1.91939e-06	8.41746e-07	4.22484e-05
627.462	3.73043e-05	4.55078e-05	3.71075e-05	3.03687e-05		627.462	-8.91521e-06	8.97828e-06	5.88991e-06	3.13513e-05		627.358	3.92988e-05	4.14048e-05	4.42109e-05	4.30731e-05		627.358	-1.9432e-06	-2.98763e-06	-9.73199e-07	4.52029e-05
627.698	4.21087e-05	4.81938e-05	4.07767e-05	3.6223e-05		627.698	-6.71376e-06	7.9555e-06	3.4719e-06	3.7395e-05		627.594	2.91566e-05	3.7918e-05	4.07846e-05	3.94662e-05		627.594	-8.59513e-06	-3.05471e-06	-6.11193e-07	4.14177e-05
627.934	4.4792e-05	4.83423e-05	3.99919e-05	3.63384e-05		627.934	-4.25819e-06	8.98607e-06	2.54996e-06	3.75142e-05		627.829	2.65663e-05	4.28739e-05	4.29629e-05	4.2132e-05		627.829	-1.63025e-05	-1.07658e-07	-1.23883e-06	4.42152e-05
628.17	4.57407e-05	5.20944e-05	3.9652e-05	3.73452e-05		628.17	-7.40884e-06	1.34521e-05	1.14388e-06	3.85536e-05		628.064	2.36783e-05	4.34766e-05	4.31232e-05	4.22514e-05		628.064	-1.98187e-05	3.59555e-07	-1.20309e-06	4.43405e-05
628.405	4.0651e-05	5.38693e-05	4.22885e-05	3.91947e-05		628.405	-1.42003e-05	1.25017e-05	1.88672e-06	4.04629e-05		628.299	1.83823e-05	4.18447e-05	4.22575e-05	3.98715e-05		628.299	-2.34383e-05	-4.76775e-07	4.5446e-07	4.18429e-05
628.641	4.24225e-05	5.44949e-05	4.29075e-05	4.0355e-05		628.641	-1.3055e-05	1.25196e-05	1.29705e-06	4.16608e-05		628.534	2.77584e-05	4.26866e-05	4.65668e-05	4.91862e-05		628.534	-1.47034e-05	-4.06016e-06	-5.09634e-06	5.16182e-05
628.877	4.0344e-05	5.04213e-05	4.23103e-05	3.45975e-05		628.877	-1.07644e-05	8.64498e-06	6.74648e-06	3.57169e-05		628.77	2.41253e-05	4.15527e-05	4.22174e-05	4.00299e-05		628.77	-1.73887e-05	-7.39849e-07	2.44679e-07	4.20092e-05
629.113	3.79606e-05	4.95863e-05	4.11422e-05	3.48767e-05		629.113	-1.23413e-05	9.0354e-06	5.26123e-06	3.60052e-05		629.005	2.29514e-05	5.13403e-05	4.91334e-05	5.08506e-05		629.005	-2.8517e-05	2.36469e-06	-4.26129e-06	5.33649e-05
629.349	4.56723e-05	5.30739e-05	4.34476e-05	3.96394e-05		629.349	-8.21773e-06	1.03671e-05	2.60096e-06	4.09219e-05		629.24	3.39492e-05	4.67999e-05	4.88254e-05	4.8397e-05		629.24	-1.27333e-05	-2.14961e-06	-1.95795e-06	5.079e-05
629.585	3.94514e-05	5.20185e-05	4.13445e-05	3.40181e-05		629.585	-1.34717e-05	1.14332e-05	6.37106e-06	3.51188e-05		629.475	3.04328e-05	4.45913e-05	4.64384e-05	4.4527e-05		629.475	-1.40513e-05	-1.98608e-06	-2.58473e-07	4.67287e-05
629.821	5.26507e-05	5.54826e-05	4.6458e-05	4.23249e-05		629.821	-3.59683e-06	9.70782e-06	2.84538e-06	4.36944e-05		629.71	2.74949e-05	4.64398e-05	4.46432e-05	4.61184e-05		629.71	-1.90491e-05	1.92631e-06	-3.78106e-06	4.83987e-05
630.057	3.942e-05	5.33654e-05	4.38462e-05	3.8562e-05		630.057	-1.47522e-05	1.02212e-05	4.14125e-06	3.98097e-05		629.946	1.82217e-05	4.94616e-05	4.68827e-05	4.73481e-05		629.946	-3.13894e-05	2.73687e-06	-2.81495e-06	4.96892e-05
630.293	5.33139e-05	5.28539e-05	4.53813e-05	3.98602e-05		630.293	-1.73224e-07	7.9964e-06	4.34081e-06	4.11499e-05		630.181	2.74286e-05	4.79486e-05	4.68281e-05	4.475e-05		630.181	-2.05848e-05	1.15075e-06	-9.99513e-08	4.69626e-05
630.529	5.01664e-05	5.62325e-05	4.79492e-05	4.04557e-05		630.529	-6.7679e-06	8.83647e-06	6.33308e-06	4.17647e-05		630.416	2.56469e-05	4.81563e-05	4.8045e-05	4.68414e-05		630.416	-2.25157e-05	9.78137e-08	-1.0926e-06	4.91574e-05
630.764	4.70424e-05	5.60804e-05	4.5923e-05	4.27907e-05		630.764	-9.89917e-06	1.09567e-05	1.8096e-06	4.41753e-05		630.651	2.84604e-05	4.7997e-05	4.74631e-05	4.81174e-05		630.651	-1.95676e-05	5.76532e-07	-3.04509e-06	5.04965e-05
631	4.89785e-05	5.17587e-05	4.34613e-05	3.52073e-05		631	-3.48306e-06	8.83636e-06	7.27864e-06	3.63465e-05		630.886	2.72006e-05	5.07068e-05	5.14004e-05	4.86894e-05		630.886	-2.34658e-05	-7.79214e-07	3.48779e-07	5.10969e-05
631.236	5.56996e-05	5.9258e-05	4.99894e-05	4.36914e-05		631.236	-4.34393e-06	9.92928e-06	5.00912e-06	4.51051e-05		631.122	3.15094e-05	4.9177e-05	4.95915e-05	4.85978e-05		631.122	-1.76435e-05	-4.54854e-07	-1.39299e-06	5.10007e-05
631.472	5.12366e-05	5.99491e-05	4.84744e-05	4.50704e-05		631.472	-9.68547e-06	1.23804e-05	2.01288e-06	4.65288e-05		631.357	3.15434e-05	5.00787e-05	5.19392e-05	4.80189e-05		631.357	-1.84273e-05	-2.03429e-06	1.61179e-06	5.03932e-05
631.708	5.5945e-05	6.00695e-05	4.82125e-05	4.44332e-05		631.708	-5.12984e-06	1.27877e-05	2.41629e-06	4.58709e-05		631.592	3.02308e-05	5.16039e-05	5.33731e-05	4.82537e-05		631.592	-2.12702e-05	-1.95803e-06	2.81951e-06	5.06396e-05
631.944	5.02218e-05	5.7497e-05	4.74091e-05	3.98635e-05		631.944	-8.12997e-06	1.0793e-05	6.40541e-06	4.11533e-05		631.827	2.85178e-05	4.99769e-05	5.0683e-05	4.74422e-05		631.827	-2.1418e-05	-8.01445e-07	9.49307e-07	4.9788e-05
632.18	5.50089e-05	5.95933e-05	5.01616e-05	4.56121e-05		632.18	-5.38384e-06	1.01411e-05	3.16372e-06	4.70879e-05		632.062	3.17238e-05	4.7363e-05	4.93744e-05	4.67704e-05		632.062	-1.55224e-05	-2.17168e-06	3.34964e-07	4.9083e-05
632.416	5.91766e-05	5.93218e-05	4.86339e-05	4.34189e-05		632.416	-1.05119e-06	1.14907e-05	3.9133e-06	4.48238e-05		632.298	3.73178e-05	5.22986e-05	5.17988e-05	4.91699e-05		632.298	-1.50097e-05	4.84813e-07	2.41545e-07	5.16011e-05
632.652	5.47923e-05	6.0003e-05	4.96845e-05	4.39801e-05		632.652	-6.08533e-06	1.108e-05	4.39436e-06	4.54032e-05		632.533	3.75592e-05	5.45712e-05	5.47018e-05	5.27623e-05		632.533	-1.70044e-05	-1.70476e-07	-6.37098e-07	5.53711e-05
632.888	5.58716e-05	6.47732e-05	5.42295e-05	4.67092e-05		632.888	-9.79502e-06	1.1288e-05	6.15808e-06	4.82205e-05		632.768	4.55313e-05	6.03654e-05	6.511e-05	6.00913e-05		632.768	-1.45588e-05	-5.10407e-06	2.13166e-06	6.30625e-05
633.124	5.88409e-05	6.73983e-05	5.64264e-05	5.09739e-05		633.124	-9.48735e-06	1.1794e-05	3.91101e-06	5.26233e-05		633.003	3.36968e-05	5.16763e-05	5.39769e-05	4.78032e-05		633.003	-1.78459e-05	-2.53816e-06	3.91398e-06	5.01668e-05
633.359	6.40581e-05	6.63604e-05	5.59938e-05	4.91619e-05		633.359	-3.18086e-06	1.11097e-05	5.37659e-06	5.07526e-05		633.238	4.14455e-05	5.40705e-05	5.49299e-05	5.1279e-05		633.238	-1.25749e-05	-9.70575e-07	1.1765e-06	5.38145e-05
633.595	5.69679e-05	5.98012e-05	5.03915e-05	4.19163e-05		633.595	-3.63049e-06	1.00387e-05	7.28711e-06	4.32726e-05		633.474	3.58461e-05	5.74974e-05	5.75624e-05	5.57929e-05		633.474	-2.16475e-05	-9.80784e-08	-9.59914e-07	5.85516e-05
633.831	6.64084e-05	7.04516e-05	6.07889e-05	5.48341e-05		633.831	-4.86213e-06	1.03637e-05	4.29849e-06	5.66083e-05		633.709	3.40645e-05	5.96772e-05	5.91512e-05	5.72593e-05		633.709	-2.56431e-05	5.25084e-07	-9.07951e-07	6.00905e-05
634.067	5.73378e-05	6.28572e-05	5.32259e-05	4.67432e-05		634.067	-6.33557e-06	1.0319e-05	5.09871e-06	4.82556e-05		633.944	4.25427e-05	5.48623e-05	5.84354e-05	5.26203e-05		633.944	-1.21121e-05	-3.8783e-06	3.31102e-06	5.52221e-05
634.303	6.47712e-05	6.63541e-05	5.73233e-05	4.71702e-05		634.303	-2.34772e-06	9.59414e-06	8.82832e-06	4.86965e-05		634.179	3.26508e-05	6.7732e-05	6.46801e-05	6.44008e-05		634.179	-3.52582e-05	3.2249e-06	-2.90107e-06	6.75851e-05
634.539	6.17772e-05	6.72492e-05	5.68781e-05	4.77662e-05		634.539	-6.35062e-06	1.1069e-05	7.74706e-06	4.93118e-05		634.414	3.61709e-05	6.85998e-05	6.57095e-05	6.55295e-05		634.414	-3.25965e-05	3.05561e-06	-3.0579e-06	6.87696e-05
634.775	6.60518e-05	6.44233e-05	5.45072e-05	4.49221e-05		634.775	7.88554e-07	1.05658e-05	8.3218e-06	4.63756e-05		634.65	3.71295e-05	5.96659e-05	6.06512e-05	5.53207e-05		634.65	-2.2479e-05	-1.13228e-06	2.68477e-06	5.8056e-05
635.011	6.29165e-05	7.52663e-05	6.29533e-05	5.66897e-05		635.011	-1.33935e-05	1.32327e-05	4.55334e-06	5.85239e-05		634.885	3.57337e-05	6.28718e-05	6.04845e-05	5.58651e-05		634.885	-2.72763e-05	2.44798e-06	1.93463e-06	5.86274e-05
635.247	6.29098e-05	7.22172e-05	5.8853e-05	5.15944e-05		635.247	-1.04402e-05	1.43531e-05	5.733e-06	5.32638e-05		635.12	3.89564e-05	6.63677e-05	6.54366e-05	6.41837e-05		635.12	-2.74652e-05	9.64593e-07	-1.90028e-06	6.73573e-05
635.482	6.42554e-05	7.42303e-05	6.2121e-05	5.40689e-05		635.482	-1.10012e-05	1.2976e-05	6.46213e-06	5.58184e-05		635.355	4.27657e-05	6.47654e-05	6.62942e-05	6.26148e-05		635.355	-2.19109e-05	-1.67913e-06	6.44893e-07	6.57108e-05
635.718	5.84489e-05	7.2355e-05	5.94319e-05	5.30233e-05		635.718	-1.50015e-05	1.38917e-05	4.81985e-06	5.4739e-05		635.59	3.8194e-05	6.96192e-05	6.85626e-05	6.45714e-05		635.59	-3.14862e-05	1.05086e-06	8.6521e-07	6.77642e-05
635.954	7.09425e-05	7.18648e-05	6.23371e-05	5.32931e-05		635.954	-1.72936e-06	1.01554e-05	7.49903e-06	5.50174e-05		635.826	3.74233e-05	6.67834e-05	6.52654e-05	6.09611e-05		635.826	-2.94479e-05	1.53374e-06	1.36212e-06	6.39753e-05
636.19	7.30469e-05	7.32565e-05	6.29892e-05	5.23871e-05		636.19	-1.0793e-06	1.09266e-05	9.11738e-06	5.40822e-05		636.061	3.87992e-05	6.50818e-05	6.39794e-05	5.96416e-05		636.061	-2.63463e-05	1.09337e-06	1.46152e-06	6.25906e-05
636.426	7.12651e-05	7.08509e-05	6.09894e-05	5.26659e-05		636.426	-4.21276e-07	1.05319e-05	6.78445e-06	5.437e-05		636.296	4.94116e-05	6.50576e-05	6.77691e-05	6.3797e-05		636.296	-1.54886e-05	-2.9354e-06	8.84109e-07	6.69515e-05
636.662	7.16365e-05	7.6188e-05	6.5032e-05	5.5525e-05		636.662	-5.49665e-06	1.19126e-05	7.89897e-06	5.73215e-05		636.531	5.47625e-05	6.69231e-05	6.83749e-05	6.39064e-05		636.531	-1.20762e-05	-1.61105e-06	1.38344e-06	6.70663e-05
636.898	7.65982e-05	7.28111e-05	6.4397e-05	5.53552e-05		636.898	3.07442e-06	8.94743e-06	7.43001e-06	5.71463e-05		636.766	4.30585e-05	6.96315e-05	7.04159e-05	6.35198e-05		636.766	-2.65271e-05	-9.46176e-07	3.8713e-06	6.66605e-05
637.134	7.14932e-05	7.63698e-05	6.55753e-05	5.66434e-05		637.134	-5.79115e-06	1.1532e-05	7.27619e-06	5.84762e-05		637.002	4.75975e-05	7.22118e-05	7.2439e-05	6.80461e-05		637.002	-2.46009e-05	-3.14141e-07	1.1019e-06	7.14106e-05
637.37	7.29478e-05	7.77085e-05	6.83694e-05	5.8349e-05		637.37	-5.55167e-06	9.93136e-06	8.33117e-06	6.0237e-05		637.237	3.33299e-05	6.86228e-05	6.54599e-05	6.27147e-05		637.237	-3.54761e-05	3.30047e-06	-3.09995e-07	6.58156e-05
637.606	7.17558e-05	7.81666e-05	6.66436e-05	5.50861e-05		637.606	-7.38681e-06	1.22697e-05	1.00044e-05	5.68685e-05		637.472	4.31464e-05	7.18702e-05	7.0186e-05	6.71991e-05		637.472	-2.88213e-05	1.732e-06	-2.8605e-07	7.05217e-05
637.841	7.59306e-05	7.7251e-05	6.75113e-05	5.43186e-05		637.841	-2.14502e-06	1.03024e-05	1.1697e-05	5.60762e-05		637.707	5.73196e-05	7.22619e-05	7.25128e-05	6.56816e-05		637.707	-1.49275e-05	-3.80524e-07	3.69838e-06	6.89292e-05
638.077	7.01851e-05	7.55332e-05	6.43744e-05	5.42551e-05		638.077	-6.29344e-06	1.19034e-05	8.56453e-06	5.60105e-05		637.942	4.61034e-05	7.20527e-05	7.22508e-05	6.71779e-05		637.942	-2.59375e-05	-2.94895e-07	1.83632e-06	7.04995e-05
638.313	8.31954e-05	8.03373e-05	7.08817e-05	5.89236e-05		638.313	2.05737e-06	1.00191e-05	1.02887e-05	6.08302e-05		638.178	6.10111e-05	7.24379e-05	7.66068e-05	6.9199e-05		638.178	-1.11848e-05	-4.53544e-06	4.11067e-06	7.26206e-05
638.549	8.02751e-05	7.79197e-05	6.84016e-05	5.66163e-05		638.549	1.54947e-06	1.00902e-05	1.01872e-05	5.84482e-05		638.413	6.38213e-05	7.70434e-05	7.53414e-05	7.16261e-05		638.413	-1.33206e-05	1.73853e-06	2.35645e-07	7.51677e-05
638.785	8.30472e-05	7.79858e-05	6.85793e-05	5.79505e-05		638.785	4.26473e-06	9.99235e-06	8.96449e-06	5.98256e-05		638.648	4.93316e-05	7.45179e-05	7.52161e-05	7.21989e-05		638.648	-2.51458e-05	-7.88908e-07	-5.02527e-07	7.57687e-05
639.021	7.5051e-05	8.14688e-05	7.10462e-05	5.94087e-05		639.021	-7.30047e-06	1.10745e-05	9.94611e-06	6.13309e-05		638.883	5.07074e-05	7.17008e-05	7.20845e-05	6.39354e-05		638.883	-2.09707e-05	-5.43528e-07	5.1249e-06	6.70967e-05
639.257	8.82112e-05	7.93225e-05	7.04617e-05	5.92229e-05		639.257	8.1384e-06	9.38815e-06	9.54548e-06	6.11391e-05		639.118	6.23924e-05	7.34734e-05	7.49425e-05	6.89421e-05		639.118	-1.09956e-05	-1.65527e-06	2.69221e-06	7.2351e-05
639.493	8.75597e-05	7.91774e-05	7.09584e-05	5.86618e-05		639.493	7.68663e-06	8.67071e-06	1.06425e-05	6.05599e-05		639.354	5.79416e-05	7.78405e-05	7.62483e-05	7.09334e-05		639.354	-1.99909e-05	1.59517e-06	1.89666e-06	7.44407e-05
639.729	7.89615e-05	7.87957e-05	6.89469e-05	5.6469e-05		639.729	-6.68146e-07	1.04351e-05	1.08985e-05	5.82961e-05		639.589	5.51087e-05	7.45672e-05	7.37875e-05	6.68311e-05		639.589	-1.95033e-05	7.07568e-07	3.76884e-06	7.01356e-05
639.965	8.76282e-05	7.78739e-05	7.01082e-05	5.65069e-05		639.965	9.09724e-06	8.15273e-06	1.20429e-05	5.83353e-05		639.824	6.42734e-05	7.62478e-05	7.64626e-05	7.06576e-05		639.824	-1.19617e-05	-3.24872e-07	2.40864e-06	7.41513e-05
640.201	9.22969e-05	8.21026e-05	7.40482e-05	5.92835e-05		640.201	9.51284e-06	8.4428e-06	1.31395e-05	6.12017e-05		640.059	5.83315e-05	7.72123e-05	7.48401e-05	7.2175e-05		640.059	-1.90182e-05	2.46541e-06	-8.59449e-07	7.57437e-05
640.436	8.35033e-05	8.25617e-05	7.1714e-05	6.0128e-05		640.436	2.28414e-08	1.15366e-05	9.87035e-06	6.20735e-05		640.294	6.22851e-05	8.04256e-05	7.85119e-05	7.19698e-05		640.294	-1.82511e-05	1.91442e-06	3.09336e-06	7.55284e-05
640.672	8.47911e-05	8.0744e-05	7.13712e-05	5.81477e-05		640.672	3.2537e-06	9.90375e-06	1.16046e-05	6.00291e-05		640.53	6.3866e-05	7.61535e-05	7.7036e-05	7.17716e-05		640.53	-1.2236e-05	-1.02209e-06	1.80376e-06	7.53204e-05
640.908	9.00074e-05	8.19048e-05	7.29943e-05	6.08278e-05		640.908	7.34828e-06	9.42348e-06	1.04397e-05	6.27959e-05		640.765	7.02748e-05	7.36824e-05	7.85224e-05	6.99897e-05		640.765	-3.12657e-06	-5.26459e-06	5.21566e-06	7.34503e-05
641.144	7.95762e-05	8.29108e-05	7.05264e-05	5.93652e-05		641.144	-4.38384e-06	1.32122e-05	9.46175e-06	6.1286e-05		641	6.69973e-05	7.99225e-05	7.8416e-05	7.55974e-05		641	-1.30124e-05	1.54694e-06	-8.72597e-07	7.93354e-05
641.38	8.93795e-05	8.18856e-05	7.18972e-05	5.84916e-05		641.38	6.64823e-06	1.0568e-05	1.17791e-05	6.03842e-05		641.235	7.11772e-05	7.87884e-05	8.02029e-05	7.61697e-05		641.235	-7.52898e-06	-1.56405e-06	3.34358e-07	7.99359e-05
641.616	8.12952e-05	8.04665e-05	6.83724e-05	5.5591e-05		641.616	-1.95604e-07	1.28647e-05	1.12364e-05	5.73897e-05		641.47	7.48305e-05	7.50703e-05	7.98353e-05	7.28391e-05		641.47	3.68833e-08	-5.15912e-06	3.51212e-06	7.64407e-05
641.852	9.17395e-05	8.16071e-05	7.22104e-05	6.02096e-05		641.852	9.33672e-06	9.95426e-06	1.02907e-05	6.21578e-05		641.706	6.84773e-05	7.84624e-05	8.05825e-05	7.64459e-05		641.706	-9.86199e-06	-2.31221e-06	4.25743e-07	8.02258e-05
642.088	9.09348e-05	8.25134e-05	7.34209e-05	6.40025e-05		642.088	7.65125e-06	9.67597e-06	7.53421e-06	6.60733e-05		641.941	7.54422e-05	8.21393e-05	8.23685e-05	7.62863e-05		641.941	-6.68352e-06	-3.44791e-07	2.41215e-06	8.00583e-05
642.324	9.01153e-05	7.84948e-05	7.14236e-05	5.7902e-05		642.324	1.10223e-05	7.40103e-06	1.19165e-05	5.97755e-05		642.176	8.67575e-05	7.49827e-05	7.96072e-05	7.14186e-05		642.176	1.20432e-05	-5.03066e-06	4.79496e-06	7.49499e-05
642.559	9.81655e-05	8.32215e-05	7.67816e-05	6.35825e-05		642.559	1.43993e-05	6.72271e-06	1.14037e-05	6.56398e-05		642.411	8.14766e-05	8.0137e-05	8.14056e-05	7.61707e-05		642.411	1.41339e-06	-1.43007e-06	1.5563e-06	7.9937e-05
642.795	9.52571e-05	8.02021e-05	7.2473e-05	5.63429e-05		642.795	1.44013e-05	8.06253e-06	1.46273e-05	5.81659e-05		642.646	6.66343e-05	7.14551e-05	7.18417e-05	6.48452e-05		642.646	-4.7981e-06	-5.26972e-07	3.90785e-06	6.80515e-05
643.031	9.90296e-05	8.11004e-05	7.31722e-05	6.00857e-05		643.031	1.72583e-05	8.33935e-06	1.14021e-05	6.20299e-05		642.882	7.52541e-05	8.22346e-05	8.51073e-05	7.8186e-05		642.882	-6.81365e-06	-3.15571e-06	3.17155e-06	8.20519e-05
643.267	8.91728e-05	7.824e-05	7.24146e-05	5.73104e-05		643.267	1.04405e-05	6.01783e-06	1.35497e-05	5.91648e-05		643.117	7.69477e-05	7.56467e-05	7.98484e-05	6.92377e-05		643.117	1.54518e-06	-4.62461e-06	7.36603e-06	7.26611e-05
643.503	9.65601e-05	7.83261e-05	7.32507e-05	5.98745e-05		643.503	1.78051e-05	5.23879e-06	1.17044e-05	6.18118e-05		643.352	7.06077e-05	7.8181e-05	7.82123e-05	7.01593e-05		643.352	-7.57107e-06	-1.69019e-07	4.71947e-06	7.36283e-05
643.739	9.11965e-05	7.94894e-05	7.52914e-05	5.7631e-05		643.739	1.13531e-05	4.2013e-06	1.61463e-05	5.94957e-05		643.587	7.8469e-05	7.72849e-05	7.80741e-05	7.19253e-05		643.587	1.2301e-06	-9.38433e-07	2.69567e-06	7.54816e-05
643.975	0.00010189	8.10711e-05	7.59266e-05	6.04568e-05		643.975	2.03842e-05	5.27197e-06	1.38207e-05	6.2413e-05		643.822	8.56313e-05	7.23542e-05	7.78935e-05	6.63783e-05		643.822	1.35988e-05	-6.05511e-06	8.42719e-06	6.96604e-05
644.211	0.000103415	7.56054e-05	7.25414e-05	5.97458e-05		644.211	2.75511e-05	3.06851e-06	1.11164e-05	6.16789e-05		644.058	7.27536e-05	8.02291e-05	8.36572e-05	7.62352e-05		644.058	-7.27639e-06	-3.75193e-06	3.77723e-06	8.00047e-05
644.447	0.000106207	7.40353e-05	6.94863e-05	5.74093e-05		644.447	3.17871e-05	4.69375e-06	1.04591e-05	5.92668e-05		644.293	8.43978e-05	7.65631e-05	7.92819e-05	7.30392e-05		644.293	7.99255e-06	-2.98143e-06	2.73595e-06	7.66507e-05
644.683	0.000104012	7.28736e-05	7.07827e-05	5.87678e-05		644.683	3.09626e-05	2.02843e-06	1.03518e-05	6.06693e-05		644.528	7.63733e-05	7.85149e-05	7.83865e-05	7.39791e-05		644.528	-2.14881e-06	6.1965e-08	8.23158e-07	7.7637e-05
644.918	0.000110089	7.63287e-05	7.40816e-05	6.09429e-05		644.918	3.35715e-05	2.17544e-06	1.14275e-05	6.29148e-05		644.763	8.25855e-05	6.96121e-05	7.45155e-05	6.51223e-05		644.763	1.32582e-05	-5.34635e-06	6.33144e-06	6.83423e-05
645.154	9.85878e-05	7.5285e-05	7.45453e-05	6.21152e-05		645.154	2.32415e-05	5.54383e-07	1.06669e-05	6.4125e-05		644.998	8.37973e-05	7.0295e-05	7.63483e-05	6.89551e-05		644.998	1.38536e-05	-6.52887e-06	4.10794e-06	7.23646e-05
645.39	0.000103627	7.53307e-05	7.35017e-05	6.25084e-05		645.39	2.81425e-05	1.7648e-06	9.18881e-06	6.45309e-05		645.234	8.67916e-05	7.71977e-05	8.27038e-05	7.76631e-05		645.234	9.91336e-06	-5.9099e-06	1.28503e-06	8.15032e-05
645.626	0.000103325	6.96675e-05	7.04224e-05	5.86203e-05		645.626	3.37225e-05	-1.05454e-06	1.01395e-05	6.0517e-05		645.469	9.27968e-05	7.39391e-05	8.06929e-05	7.80979e-05		645.469	1.92494e-05	-7.18845e-06	-1.22358e-06	8.19594e-05
645.862	0.000108531	6.99153e-05	7.10185e-05	5.9931e-05		645.862	3.87107e-05	-1.41794e-06	9.36825e-06	6.18701e-05		645.704	9.33619e-05	7.22325e-05	8.13346e-05	7.14549e-05		645.704	2.16576e-05	-9.79654e-06	6.51288e-06	7.4988e-05
646.098	0.000109942	7.15324e-05	7.16978e-05	6.2066e-05		646.098	3.84247e-05	-3.71452e-07	7.81441e-06	6.40743e-05		645.939	8.28109e-05	7.54339e-05	8.19713e-05	7.25008e-05		645.939	7.75652e-06	-7.07625e-06	6.04501e-06	7.60856e-05
646.334	0.000108683	6.85602e-05	6.77981e-05	5.56174e-05		646.334	4.00593e-05	5.83526e-07	1.06228e-05	5.7417e-05		646.174	9.00359e-05	7.09387e-05	7.84336e-05	7.03096e-05		646.174	1.95321e-05	-8.06644e-06	4.7841e-06	7.37861e-05
646.57	0.000107967	6.68423e-05	7.06143e-05	5.67912e-05		646.57	4.14462e-05	-4.36793e-06	1.22598e-05	5.86288e-05		646.41	0.000102829	6.85854e-05	7.93152e-05	6.67686e-05		646.41	3.4866e-05	-1.15639e-05	9.45673e-06	7.007e-05
646.806	0.000108482	6.73428e-05	7.17386e-05	5.99632e-05		646.806	4.15139e-05	-5.0037e-06	1.00688e-05	6.19033e-05		646.645	0.000102637	6.81972e-05	7.88634e-05	6.87426e-05		646.645	3.50586e-05	-1.14555e-05	6.89231e-06	7.21416e-05
647.042	0.000104784	6.3574e-05	6.61641e-05	5.2931e-05		647.042	4.14311e-05	-3.07404e-06	1.17831e-05	5.46437e-05		646.88	9.91933e-05	7.43229e-05	8.26465e-05	7.38135e-05		646.88	2.53534e-05	-8.95514e-06	5.33183e-06	7.74632e-05
647.278	0.000109308	6.9018e-05	7.24113e-05	5.89557e-05		647.278	4.05796e-05	-3.94988e-06	1.18151e-05	6.08633e-05		647.115	0.000112864	7.12451e-05	8.39933e-05	7.51696e-05		647.115	4.2358e-05	-1.36361e-05	5.25527e-06	7.88864e-05
647.513	0.000111638	6.40507e-05	7.02534e-05	5.78489e-05		647.513	4.81145e-05	-6.97642e-06	1.07788e-05	5.97207e-05		647.35	0.000109906	6.84563e-05	7.8684e-05	7.15704e-05		647.35	4.20429e-05	-1.09405e-05	3.69422e-06	7.51092e-05
647.749	0.000110644	6.42908e-05	7.07905e-05	5.81719e-05		647.749	4.69062e-05	-7.3029e-06	1.09868e-05	6.00541e-05		647.586	9.43706e-05	6.58996e-05	7.44924e-05	6.73438e-05		647.586	2.89695e-05	-9.21145e-06	3.93898e-06	7.06736e-05
647.985	0.000115773	6.14393e-05	6.7895e-05	5.79453e-05		647.985	5.48827e-05	-7.20183e-06	8.27209e-06	5.98202e-05		647.821	0.000101415	6.58777e-05	7.60507e-05	7.4323e-05		647.821	3.61269e-05	-1.07912e-05	-1.91892e-06	7.79979e-05
648.221	0.000117158	6.04057e-05	6.99412e-05	5.68285e-05		648.221	5.75625e-05	-1.06062e-05	1.15342e-05	5.86673e-05		648.056	0.000106537	6.54913e-05	7.95789e-05	7.52973e-05		648.056	4.18628e-05	-1.49761e-05	6.30009e-07	7.90204e-05
648.457	0.000112119	6.03514e-05	6.80458e-05	5.63288e-05		648.457	5.24219e-05	-8.58098e-06	1.01269e-05	5.81514e-05		648.291	9.70835e-05	6.83713e-05	7.91452e-05	7.18435e-05		648.291	2.93371e-05	-1.15215e-05	3.87205e-06	7.53958e-05
648.693	0.000124321	6.3785e-05	7.33577e-05	6.06158e-05		648.693	6.13497e-05	-1.06391e-05	1.10335e-05	6.25771e-05		648.526	9.97828e-05	6.65139e-05	7.89929e-05	7.12037e-05		648.526	3.39928e-05	-1.33338e-05	4.39947e-06	7.47244e-05
648.929	0.000122312	6.37985e-05	7.33204e-05	6.13287e-05		648.929	5.93224e-05	-1.05689e-05	1.02452e-05	6.33131e-05		648.762	0.000108547	6.5272e-05	7.98736e-05	7.6897e-05		648.762	4.41212e-05	-1.54976e-05	-7.76168e-07	8.06991e-05
649.165	0.000121739	6.51066e-05	7.41582e-05	6.33281e-05		649.165	5.74016e-05	-1.00356e-05	8.99588e-06	6.53771e-05		648.997	9.91847e-05	6.55772e-05	7.95306e-05	7.32392e-05		648.997	3.44167e-05	-1.48682e-05	2.77565e-06	7.68605e-05
649.401	0.000115281	6.43686e-05	7.35778e-05	6.21597e-05		649.401	5.16944e-05	-1.02182e-05	9.63339e-06	6.41709e-05		649.232	9.23007e-05	5.96647e-05	7.18917e-05	6.23043e-05		649.232	3.33453e-05	-1.30978e-05	6.66818e-06	6.5385e-05
649.636	0.00012083	5.66189e-05	7.04395e-05	5.69424e-05		649.636	6.53854e-05	-1.52624e-05	1.19225e-05	5.87849e-05		649.467	0.000106159	5.90579e-05	7.92586e-05	7.17019e-05		649.467	4.82728e-05	-2.14992e-05	4.13836e-06	7.52472e-05
649.872	0.000124746	6.18693e-05	7.54588e-05	6.06354e-05		649.872	6.40311e-05	-1.50382e-05	1.31556e-05	6.25974e-05		649.702	0.000115703	6.46484e-05	8.11575e-05	7.72288e-05		649.702	5.20121e-05	-1.75319e-05	1.75625e-07	8.10474e-05
650.108	0.000118511	6.19748e-05	7.42158e-05	6.05577e-05		650.108	5.7576e-05	-1.3552e-05	1.19697e-05	6.25171e-05		649.938	0.000113128	6.29256e-05	7.93714e-05	7.16807e-05		649.938	5.1156e-05	-1.75289e-05	4.27568e-06	7.5225e-05
650.344	0.000123165	6.61294e-05	7.76998e-05	6.06761e-05		650.344	5.80188e-05	-1.28919e-05	1.53985e-05	6.26394e-05		650.173	0.000117563	6.2518e-05	8.27189e-05	7.50698e-05		650.173	5.62168e-05	-2.1501e-05	4.06584e-06	7.87816e-05
650.58	0.000125107	5.74915e-05	7.29026e-05	5.83535e-05		650.58	6.89246e-05	-1.70089e-05	1.29498e-05	6.02416e-05		650.408	9.75681e-05	6.30825e-05	8.19108e-05	7.1507e-05		650.408	3.55777e-05	-2.00956e-05	7.04338e-06	7.50427e-05
650.816	0.0001382	6.00337e-05	7.93578e-05	6.26727e-05		650.816	7.98079e-05	-2.12966e-05	1.49886e-05	6.47005e-05		650.643	0.000126553	6.4363e-05	8.47423e-05	7.63762e-05		650.643	6.33717e-05	-2.17018e-05	4.73029e-06	8.01526e-05
651.052	0.000123224	5.94918e-05	7.59752e-05	5.8567e-05		651.052	6.51327e-05	-1.82295e-05	1.58589e-05	6.0462e-05		650.878	0.000118908	5.16335e-05	7.71485e-05	6.27367e-05		650.878	6.87545e-05	-2.72381e-05	1.1553e-05	6.58387e-05
651.288	0.000129681	6.2824e-05	7.74256e-05	6.34111e-05		651.288	6.80968e-05	-1.612e-05	1.22409e-05	6.54628e-05		651.114	0.000124028	5.80777e-05	8.13261e-05	6.85951e-05		651.114	6.72982e-05	-2.48114e-05	9.55391e-06	7.19868e-05
651.524	0.000136284	6.45877e-05	8.26848e-05	6.89842e-05		651.524	7.32333e-05	-1.99056e-05	1.17403e-05	7.12163e-05		651.349	0.000118276	5.66638e-05	8.1644e-05	7.39405e-05		651.349	6.30611e-05	-2.65582e-05	4.17695e-06	7.75965e-05
651.76	0.000126534	6.1553e-05	7.9332e-05	6.13158e-05		651.76	6.64916e-05	-1.9647e-05	1.639e-05	6.32998e-05		651.584	0.000123095	6.09226e-05	8.39961e-05	7.62655e-05		651.584	6.35102e-05	-2.45414e-05	4.08947e-06	8.00365e-05
651.995	0.000133573	6.07066e-05	8.00092e-05	6.38889e-05		651.995	7.45055e-05	-2.12619e-05	1.43731e-05	6.59561e-05		651.819	0.000111011	5.93745e-05	8.25531e-05	7.39024e-05		651.819	5.29808e-05	-2.46682e-05	5.14207e-06	7.75565e-05
652.231	0.000133657	6.13132e-05	8.03065e-05	6.51732e-05		652.231	7.39565e-05	-2.09065e-05	1.33249e-05	6.7282e-05		652.054	0.000118314	5.61232e-05	8.23433e-05	7.27325e-05		652.054	6.37117e-05	-2.79024e-05	6.17623e-06	7.63288e-05
652.467	0.000125824	6.20067e-05	7.99261e-05	6.30562e-05		652.467	6.5339e-05	-1.97764e-05	1.51646e-05	6.50964e-05		652.29	0.000114166	5.59158e-05	8.4849e-05	7.69325e-05		652.29	5.99276e-05	-3.0744e-05	4.24562e-06	8.07364e-05
652.703	0.000135601	6.20836e-05	8.32454e-05	6.56246e-05		652.703	7.53141e-05	-2.33087e-05	1.58472e-05	6.7748e-05		652.525	0.000130095	5.61907e-05	8.48426e-05	7.74766e-05		652.525	7.5566e-05	-3.0437e-05	3.65886e-06	8.13074e-05
652.939	0.00014555	6.34193e-05	8.48655e-05	6.78708e-05		652.939	8.3952e-05	-2.36048e-05	1.5136e-05	7.00669e-05		652.76	0.00011436	4.99096e-05	8.22359e-05	6.99945e-05		652.76	6.63249e-05	-3.44073e-05	8.9868e-06	7.34554e-05
653.175	0.000141179	6.34773e-05	8.63453e-05	6.98214e-05		653.175	7.96433e-05	-2.51376e-05	1.45927e-05	7.20805e-05		652.995	0.000132382	5.8019e-05	9.23604e-05	8.25909e-05		652.995	7.63542e-05	-3.64971e-05	5.85014e-06	8.66746e-05
653.411	0.000140092	6.18166e-05	8.51429e-05	6.54175e-05		653.411	8.02567e-05	-2.5699e-05	1.80005e-05	6.75341e-05		653.23	0.000124425	5.94989e-05	8.96573e-05	8.12999e-05		653.23	6.66752e-05	-3.20476e-05	4.47789e-06	8.53198e-05
653.647	0.000137674	6.62669e-05	8.9217e-05	7.11967e-05		653.647	7.33558e-05	-2.52568e-05	1.60744e-05	7.35003e-05		653.466	0.000137603	5.76062e-05	9.17519e-05	8.13701e-05		653.466	8.19767e-05	-3.63005e-05	6.5332e-06	8.53934e-05
653.883	0.000153398	5.93616e-05	8.9376e-05	6.69405e-05		653.883	9.65849e-05	-3.30087e-05	2.07152e-05	6.91065e-05		653.701	0.000127751	5.5682e-05	9.24443e-05	8.24e-05		653.701	7.4201e-05	-3.90629e-05	6.13898e-06	8.64743e-05
654.119	0.000139172	6.44804e-05	8.87179e-05	7.02797e-05		654.119	7.67502e-05	-2.66618e-05	1.65303e-05	7.25537e-05		653.936	0.000140055	5.63521e-05	9.27841e-05	7.86437e-05		653.936	8.58154e-05	-3.87831e-05	1.04903e-05	8.25322e-05
654.355	0.000140665	6.24497e-05	8.89457e-05	6.96329e-05		654.355	8.04649e-05	-2.91294e-05	1.74432e-05	7.1886e-05		654.171	0.000125354	5.24795e-05	9.00305e-05	7.8515e-05		654.171	7.50517e-05	-3.99225e-05	7.82727e-06	8.23972e-05
654.59	0.00015405	6.50951e-05	9.39534e-05	7.0676e-05		654.59	9.14051e-05	-3.17713e-05	2.14529e-05	7.29628e-05		654.406	0.000140025	5.69173e-05	9.50084e-05	8.12244e-05		654.406	8.5317e-05	-4.05324e-05	1.00001e-05	8.52406e-05
654.826	0.000153141	6.45635e-05	9.55825e-05	7.13267e-05		654.826	9.12112e-05	-3.41348e-05	2.24297e-05	7.36345e-05		654.642	0.000133739	5.93788e-05	9.58835e-05	8.9556e-05		654.642	7.64763e-05	-3.87272e-05	2.00528e-06	9.39842e-05
655.062	0.000153002	6.55703e-05	9.55476e-05	7.16887e-05		655.062	8.99773e-05	-3.29969e-05	2.20132e-05	7.40083e-05		654.877	0.000115182	5.83479e-05	9.49092e-05	9.22617e-05		654.877	5.89542e-05	-3.87246e-05	-1.87069e-06	9.68235e-05
655.298	0.000154039	6.76173e-05	9.80354e-05	7.58897e-05		655.298	8.90044e-05	-3.34407e-05	2.01299e-05	7.83452e-05		655.112	0.000125254	5.77527e-05	9.71906e-05	8.76642e-05		655.112	6.97879e-05	-4.18849e-05	5.35201e-06	9.19987e-05
655.534	0.000140644	6.48954e-05	9.41729e-05	7.59387e-05		655.534	7.82346e-05	-3.21251e-05	1.61391e-05	7.83958e-05		655.347	0.000129732	4.8558e-05	9.33422e-05	8.23217e-05		655.347	8.3771e-05	-4.75666e-05	7.13563e-06	8.63921e-05
655.77	0.000138877	6.4007e-05	9.26266e-05	7.08972e-05		655.77	7.73e-05	-3.14813e-05	1.98669e-05	7.31912e-05		655.582	0.000139891	4.20762e-05	8.81862e-05	7.91742e-05		655.582	0.000100488	-4.89352e-05	5.2488e-06	8.3089e-05
656.006	0.000142278	5.90726e-05	9.04875e-05	7.1143e-05		656.006	8.58727e-05	-3.44661e-05	1.74266e-05	7.34449e-05		655.818	0.000114906	5.8457e-05	9.81204e-05	9.03203e-05		655.818	5.87484e-05	-4.20942e-05	3.46511e-06	9.47862e-05
656.242	0.000147914	6.31206e-05	9.84518e-05	7.33194e-05		656.242	8.77934e-05	-3.88304e-05	2.32593e-05	7.56917e-05		656.053	0.000125871	5.17879e-05	9.75853e-05	8.67666e-05		656.053	7.67388e-05	-4.8635e-05	6.71056e-06	9.10567e-05
656.478	0.00014038	5.95728e-05	9.34678e-05	7.14324e-05		656.478	8.36851e-05	-3.72103e-05	2.01617e-05	7.37437e-05		656.288	0.000141224	4.80384e-05	9.79934e-05	8.20014e-05		656.288	9.60827e-05	-5.31215e-05	1.22071e-05	8.60559e-05
656.713	0.0001486	5.64046e-05	9.42602e-05	7.12171e-05		656.713	9.54093e-05	-4.15272e-05	2.11964e-05	7.35214e-05		656.523	0.000139013	3.98859e-05	9.33518e-05	8.07029e-05		656.523	0.000102228	-5.67792e-05	8.87166e-06	8.46933e-05
656.949	0.000138839	5.42699e-05	9.21732e-05	6.80865e-05		656.949	8.77873e-05	-4.15998e-05	2.23622e-05	7.02895e-05		656.758	0.000121387	4.39454e-05	8.90858e-05	7.64255e-05		656.758	8.00594e-05	-4.79713e-05	9.09483e-06	8.02043e-05
657.185	0.000125958	5.35313e-05	8.94442e-05	6.65745e-05		657.185	7.54754e-05	-3.94162e-05	2.11698e-05	6.87286e-05		656.994	0.000123512	4.11402e-05	9.22635e-05	8.19673e-05		656.994	8.53356e-05	-5.42608e-05	6.41654e-06	8.60202e-05
657.421	0.000135849	4.90422e-05	9.05523e-05	6.25548e-05		657.421	9.03314e-05	-4.55908e-05	2.65297e-05	6.45789e-05		657.229	0.000109033	3.82022e-05	8.84011e-05	7.66151e-05		657.229	7.37419e-05	-5.33082e-05	8.19624e-06	8.04034e-05
657.657	0.000121897	5.06876e-05	9.00872e-05	6.49017e-05		657.657	7.45543e-05	-4.32451e-05	2.35859e-05	6.70017e-05		657.464	0.000123948	3.71062e-05	9.08883e-05	7.86304e-05		657.464	8.99603e-05	-5.7107e-05	8.57647e-06	8.25183e-05
657.893	0.000118657	5.04279e-05	8.97682e-05	6.61823e-05		657.893	7.15685e-05	-4.31487e-05	2.1913e-05	6.83238e-05		657.699	0.000113117	3.26261e-05	8.6376e-05	7.74988e-05		657.699	8.36077e-05	-5.70157e-05	5.19447e-06	8.13308e-05
658.129	0.000115525	4.5949e-05	8.89488e-05	6.34918e-05		658.129	7.32267e-05	-4.7156e-05	2.39083e-05	6.55462e-05		657.934	0.000100408	3.03741e-05	8.55316e-05	7.75026e-05		657.934	7.32322e-05	-5.84906e-05	4.33184e-06	8.13347e-05
658.365	0.000109718	4.36645e-05	8.68273e-05	6.23234e-05		658.365	6.97182e-05	-4.73138e-05	2.29742e-05	6.43399e-05		658.17	0.000110884	3.16494e-05	8.6674e-05	7.89929e-05		658.17	8.2425e-05	-5.83439e-05	3.90433e-06	8.28987e-05
658.601	0.00010669	4.39122e-05	8.74554e-05	6.20218e-05		658.601	6.64746e-05	-4.77451e-05	2.39321e-05	6.40286e-05		658.405	0.000109451	2.24033e-05	8.32016e-05	6.9346e-05		658.405	9.05728e-05	-6.45573e-05	1.06604e-05	7.27749e-05
658.837	9.59243e-05	3.97403e-05	8.60313e-05	5.87661e-05		658.837	6.0114e-05	-5.07628e-05	2.59056e-05	6.06675e-05		658.64	0.000105796	2.18356e-05	8.31468e-05	7.54652e-05		658.64	8.75154e-05	-6.49951e-05	4.07928e-06	7.91966e-05
659.072	9.87484e-05	3.13618e-05	8.16719e-05	5.65872e-05		659.072	7.16571e-05	-5.5079e-05	2.37522e-05	5.84181e-05		658.875	9.28134e-05	1.90651e-05	7.82453e-05	7.10805e-05		658.875	7.71795e-05	-6.27318e-05	3.77055e-06	7.45951e-05
659.308	8.35818e-05	3.01586e-05	8.01887e-05	5.42747e-05		659.308	5.76702e-05	-5.4792e-05	2.46728e-05	5.60308e-05		659.11	8.46429e-05	1.27959e-05	7.371e-05	6.6023e-05		659.11	7.53788e-05	-6.45752e-05	4.55179e-06	6.92875e-05
659.544	7.27379e-05	2.86446e-05	7.73394e-05	5.5454e-05		659.544	4.82265e-05	-5.32628e-05	2.0526e-05	5.72482e-05		659.346	7.30746e-05	8.37791e-06	7.05678e-05	6.33974e-05		659.346	6.83024e-05	-6.59161e-05	4.15631e-06	6.6532e-05
659.78	6.27395e-05	2.2293e-05	7.33635e-05	4.99683e-05		659.78	4.47814e-05	-5.58703e-05	2.22433e-05	5.15851e-05		659.581	7.35339e-05	4.32607e-06	6.56839e-05	6.131e-05		659.581	7.27652e-05	-6.49884e-05	1.41566e-06	6.43415e-05
660.016	5.18163e-05	2.08474e-05	7.452e-05	5.16419e-05		660.016	3.55244e-05	-5.86827e-05	2.16618e-05	5.33128e-05		659.816	7.59e-05	-1.06301e-06	6.56467e-05	6.07189e-05		659.816	8.08307e-05	-7.066e-05	2.00823e-06	6.37211e-05
660.252	3.68543e-05	1.50724e-05	6.85771e-05	4.47147e-05		660.252	2.63233e-05	-5.85204e-05	2.28899e-05	4.61615e-05		660.051	5.34735e-05	-7.69358e-06	6.2221e-05	5.21988e-05		660.051	6.52207e-05	-7.41372e-05	7.61021e-06	5.47798e-05
660.488	1.71891e-05	1.15222e-05	6.64767e-05	4.49334e-05		660.488	1.0331e-05	-6.00467e-05	2.05175e-05	4.63873e-05		660.286	3.01172e-05	-1.10175e-05	5.51674e-05	4.68674e-05		660.286	4.49721e-05	-7.01621e-05	6.12249e-06	4.91848e-05
660.724	1.05191e-05	6.17282e-06	6.0784e-05	4.31569e-05		660.724	8.9808e-06	-5.95959e-05	1.65809e-05	4.45533e-05		660.522	2.23863e-05	-2.30937e-05	4.70532e-05	3.84304e-05		660.522	4.95471e-05	-7.43594e-05	6.86802e-06	4.03306e-05
660.96	-8.1439e-06	3.67556e-06	6.17768e-05	4.08863e-05		660.96	-6.88853e-06	-6.34473e-05	1.99827e-05	4.22093e-05		660.757	1.25426e-05	-2.42194e-05	4.60483e-05	4.38753e-05		660.757	4.08358e-05	-7.43777e-05	3.98503e-08	4.60447e-05
661.196	-1.87941e-05	-4.75362e-06	5.67833e-05	3.59382e-05		661.196	-8.81812e-06	-6.71736e-05	2.00966e-05	3.7101e-05		660.992	6.29464e-06	-3.1811e-05	3.90709e-05	3.39566e-05		660.992	4.22152e-05	-7.50776e-05	3.52144e-06	3.56356e-05
661.432	-3.35157e-05	-7.73037e-06	5.35478e-05	3.58033e-05		661.432	-2.05853e-05	-6.68308e-05	1.69386e-05	3.69618e-05		661.227	-1.41078e-05	-3.14845e-05	3.80234e-05	4.04584e-05		661.227	2.14062e-05	-7.34957e-05	-4.47719e-06	4.24589e-05
661.667	-5.75882e-05	-1.50419e-05	4.53182e-05	3.06346e-05		661.667	-3.74245e-05	-6.57737e-05	1.39842e-05	3.16258e-05		661.462	-2.4927e-05	-4.67223e-05	2.77728e-05	2.1318e-05		661.462	2.61143e-05	-7.89231e-05	5.50977e-06	2.2372e-05
661.903	-7.05161e-05	-1.52228e-05	4.81197e-05	3.03161e-05		661.903	-4.99181e-05	-6.90716e-05	1.71766e-05	3.1297e-05		661.698	-3.83607e-05	-5.54313e-05	2.36753e-05	2.11448e-05		661.698	2.16568e-05	-8.37353e-05	1.52752e-06	2.21903e-05
662.139	-9.09902e-05	-2.43154e-05	3.93297e-05	2.45636e-05		662.139	-6.12744e-05	-6.9339e-05	1.42647e-05	2.53584e-05		661.933	-6.2471e-05	-5.75838e-05	1.86388e-05	1.68172e-05		661.933	-4.68212e-07	-8.06722e-05	1.02075e-06	1.76487e-05
662.375	-0.000104766	-3.35907e-05	3.47293e-05	2.09982e-05		662.375	-6.53789e-05	-7.43898e-05	1.33246e-05	2.16777e-05		662.168	-7.71168e-05	-7.01231e-05	8.32638e-06	9.57724e-06		662.168	-2.44579e-06	-8.29761e-05	-1.7457e-06	1.00508e-05
662.611	-0.00012384	-3.70296e-05	2.93978e-05	1.93028e-05		662.611	-8.11747e-05	-7.22639e-05	9.67101e-06	1.99274e-05		662.403	-9.71784e-05	-7.89128e-05	-5.1489e-08	-1.10312e-06		662.403	-1.36937e-05	-8.34511e-05	1.12399e-06	-1.15767e-06
662.847	-0.000157323	-4.22468e-05	2.22848e-05	1.60393e-05		662.847	-0.000109602	-7.01303e-05	5.85056e-06	1.65583e-05		662.638	-0.000123176	-8.00762e-05	8.57352e-07	2.07026e-06		662.638	-3.84082e-05	-8.5605e-05	-1.33583e-06	2.17263e-06
663.083	-0.000172888	-5.28281e-05	1.69957e-05	7.59419e-06		663.083	-0.000114136	-7.59347e-05	9.34274e-06	7.83991e-06		662.874	-0.000149377	-8.98167e-05	-1.03241e-05	-8.3428e-06		662.874	-5.49516e-05	-8.40675e-05	-1.60224e-06	-8.75531e-06
663.319	-0.000194161	-5.61429e-05	1.7318e-05	1.01737e-05		663.319	-0.000131786	-7.9835e-05	6.95712e-06	1.05029e-05		663.109	-0.000161827	-0.00010025	-2.24005e-05	-1.89077e-05		663.109	-5.70642e-05	-8.23034e-05	-2.61681e-06	-1.98425e-05
663.555	-0.000221754	-6.61751e-05	5.72367e-06	-3.57108e-07		663.555	-0.000149479	-7.81193e-05	6.21332e-06	-3.68663e-07		663.344	-0.000181207	-0.000103957	-2.31693e-05	-1.79565e-05		663.344	-7.25663e-05	-8.53834e-05	-4.41293e-06	-1.88444e-05
663.79	-0.000249829	-7.18255e-05	-7.58469e-07	-3.86252e-06		663.79	-0.000171974	-7.71575e-05	3.29083e-06	-3.9875e-06		663.579	-0.000207803	-0.000113062	-3.02579e-05	-2.28283e-05		663.579	-8.99404e-05	-8.74791e-05	-6.42636e-06	-2.3957e-05
664.026	-0.000263553	-7.78496e-05	-5.99372e-06	-5.56701e-06		664.026	-0.000179609	-7.79425e-05	-2.55013e-07	-5.74713e-06		663.814	-0.000238276	-0.000118782	-3.81318e-05	-3.11422e-05		663.814	-0.000114819	-8.52071e-05	-5.56761e-06	-3.2682e-05
664.262	-0.000288794	-8.78587e-05	-1.08594e-05	-1.35761e-05		664.262	-0.000194404	-8.35852e-05	3.2102e-06	-1.40154e-05		664.05	-0.000269513	-0.000137437	-5.20424e-05	-4.21339e-05		664.05	-0.000127126	-9.01779e-05	-7.99233e-06	-4.42173e-05
664.498	-0.000313689	-9.51381e-05	-2.01655e-05	-1.7105e-05		664.498	-0.000212192	-8.1271e-05	-2.56775e-06	-1.76585e-05		664.285	-0.000280477	-0.000139834	-5.4755e-05	-4.30537e-05		664.285	-0.000135711	-8.98132e-05	-9.76995e-06	-4.51825e-05
664.734	-0.000338311	-0.000104935	-2.63065e-05	-2.59854e-05		664.734	-0.000226707	-8.5292e-05	5.13675e-07	-2.68262e-05		664.52	-0.000325794	-0.000154329	-7.40348e-05	-5.96821e-05		664.52	-0.000166812	-8.47058e-05	-1.16438e-05	-6.26331e-05
664.97	-0.000356002	-0.00011484	-3.45738e-05	-3.25564e-05		664.97	-0.000234354	-8.70344e-05	-1.00383e-06	-3.36098e-05		664.755	-0.000348149	-0.000167031	-7.81314e-05	-6.68464e-05		664.755	-0.000175964	-9.3863e-05	-8.1699e-06	-7.01516e-05
665.206	-0.000375693	-0.000121524	-3.99471e-05	-3.37644e-05		665.206	-0.00024725	-8.83732e-05	-5.21285e-06	-3.48569e-05		664.99	-0.000359937	-0.000178313	-8.91142e-05	-7.66722e-05		664.99	-0.000176454	-9.41599e-05	-8.86055e-06	-8.04633e-05
665.442	-0.00040326	-0.000129707	-4.92898e-05	-4.04576e-05		665.442	-0.000266733	-8.7062e-05	-7.6984e-06	-4.17666e-05		665.226	-0.00040818	-0.000191408	-0.000104581	-8.95194e-05		665.226	-0.000211739	-9.16066e-05	-1.08888e-05	-9.39457e-05
665.678	-0.000419629	-0.000139193	-5.29279e-05	-4.42811e-05		665.678	-0.00027312	-9.34103e-05	-7.38557e-06	-4.57139e-05		665.461	-0.00042293	-0.000202171	-0.000112584	-9.51964e-05		665.461	-0.000215566	-9.44871e-05	-1.29734e-05	-9.99034e-05
665.914	-0.000441961	-0.000145128	-6.21738e-05	-5.00914e-05		665.914	-0.000289798	-8.97493e-05	-1.07015e-05	-5.17121e-05		665.696	-0.0004413	-0.000206332	-0.000115984	-9.56192e-05		665.696	-0.000229732	-9.52408e-05	-1.59806e-05	-0.000100347
666.149	-0.000445419	-0.000154614	-6.61283e-05	-5.0069e-05		666.149	-0.000283301	-9.56701e-05	-1.47582e-05	-5.16891e-05		665.931	-0.000488868	-0.000221439	-0.000132474	-0.000109615		665.931	-0.000262273	-9.37356e-05	-1.78241e-05	-0.000115035
666.385	-0.000471339	-0.000169782	-7.73053e-05	-6.42505e-05		666.385	-0.000293715	-0.00010006	-1.12349e-05	-6.63294e-05		666.166	-0.000495386	-0.000235288	-0.000139803	-0.00012155		666.166	-0.000254564	-0.000100712	-1.25499e-05	-0.00012756
666.621	-0.000483631	-0.000183901	-8.85036e-05	-7.18961e-05		666.621	-0.000291639	-0.000103158	-1.46107e-05	-7.42224e-05		666.402	-0.000517995	-0.000249583	-0.00015189	-0.000128157		666.402	-0.000262749	-0.000102956	-1.7796e-05	-0.000134494
666.857	-0.000501363	-0.00018772	-9.54394e-05	-7.36231e-05		666.857	-0.000305818	-9.96724e-05	-1.98673e-05	-7.60052e-05		666.637	-0.000552831	-0.000258737	-0.00016201	-0.000137386		666.637	-0.000288487	-0.000101919	-1.82454e-05	-0.000144179
667.093	-0.000506565	-0.000203463	-0.000101945	-8.78616e-05		667.093	-0.000294492	-0.000109848	-1.15199e-05	-9.07045e-05		666.872	-0.000591215	-0.000276724	-0.000180316	-0.000153315		666.872	-0.000308903	-0.00010154	-1.98754e-05	-0.000160896
667.329	-0.00052352	-0.000210185	-0.000110992	-8.74654e-05		667.329	-0.000304923	-0.000107138	-2.11632e-05	-9.02954e-05		667.107	-0.000597998	-0.00028747	-0.00019096	-0.000162865		667.107	-0.000304935	-0.00010163	-2.05156e-05	-0.000170918
667.565	-0.000531591	-0.000220103	-0.000118812	-9.52569e-05		667.565	-0.000302899	-0.000109412	-2.09409e-05	-9.8339e-05		667.342	-0.000615592	-0.00029713	-0.000200309	-0.000175277		667.342	-0.000312851	-0.000102011	-1.67871e-05	-0.000183943
667.801	-0.000539094	-0.000235562	-0.000129417	-0.000106997		667.801	-0.000294531	-0.000114701	-1.94036e-05	-0.000110459		667.578	-0.000638603	-0.000315319	-0.000211846	-0.000181921		667.578	-0.000317287	-0.000108965	-2.14349e-05	-0.000190916
668.037	-0.000546598	-0.000249482	-0.000139607	-0.00012043		668.037	-0.000287798	-0.000118812	-1.56606e-05	-0.000124327		667.813	-0.000642932	-0.000321676	-0.000219358	-0.000185923		667.813	-0.000315326	-0.000107685	-2.48053e-05	-0.000195116
668.273	-0.000558553	-0.000261156	-0.000148907	-0.000125393		668.273	-0.000287879	-0.000121301	-1.99235e-05	-0.00012945		668.048	-0.000680365	-0.000338611	-0.000235738	-0.000202783		668.048	-0.000335792	-0.00010828	-2.34834e-05	-0.00021281
668.509	-0.00056763	-0.000264052	-0.000155222	-0.000125201		668.509	-0.000294351	-0.000117462	-2.65653e-05	-0.000129253		668.283	-0.000701737	-0.000353957	-0.000246549	-0.000215671		668.283	-0.000341555	-0.000113113	-2.07335e-05	-0.000226335
668.744	-0.00057681	-0.000271894	-0.000162908	-0.000128029		668.744	-0.000295675	-0.000117534	-3.14289e-05	-0.000132171		668.518	-0.000716696	-0.000365097	-0.000259201	-0.000226957		668.518	-0.000345462	-0.000111491	-2.15645e-05	-0.000238179
668.98	-0.0005837	-0.000283926	-0.000173125	-0.000135977		668.98	-0.00029038	-0.000119457	-3.34855e-05	-0.000140377		668.754	-0.000749932	-0.00037836	-0.000270252	-0.000232239		668.754	-0.000365306	-0.000113733	-2.71704e-05	-0.000243722
669.216	-0.000589215	-0.000291192	-0.00018166	-0.000140989		669.216	-0.000288737	-0.000118011	-3.69162e-05	-0.000145551		668.989	-0.000778936	-0.000396498	-0.00029027	-0.000250486		668.989	-0.000376282	-0.000111714	-2.8069e-05	-0.000262872
669.452	-0.000606208	-0.000305393	-0.00019446	-0.000153661		669.452	-0.00029141	-0.000119528	-3.66374e-05	-0.000158633		669.224	-0.000795559	-0.000411349	-0.000304602	-0.000265518		669.224	-0.000378024	-0.000112275	-2.66138e-05	-0.000278647
669.688	-0.000610157	-0.00031914	-0.000204116	-0.00016336		669.688	-0.000281265	-0.000123966	-3.62793e-05	-0.000168646		669.459	-0.000813188	-0.000426852	-0.000317631	-0.000284358		669.459	-0.000380006	-0.000114992	-1.97719e-05	-0.000298418
669.924	-0.000622011	-0.000329294	-0.000213683	-0.000171879		669.924	-0.000282915	-0.000124582	-3.70731e-05	-0.00017744		669.694	-0.000817028	-0.000440532	-0.000332028	-0.000293595		669.694	-0.000370207	-0.000114146	-2.45634e-05	-0.000308111
670.16	-0.000638424	-0.000344004	-0.000226214	-0.00018423		670.16	-0.000284434	-0.000126943	-3.68557e-05	-0.000190191		669.93	-0.000838732	-0.000449002	-0.000339905	-0.000299533		669.93	-0.000383408	-0.00011474	-2.62408e-05	-0.000314343
670.396	-0.00064051	-0.000348933	-0.000235871	-0.000187642		670.396	-0.000281993	-0.000121689	-4.31141e-05	-0.000193714		670.165	-0.000868334	-0.000468216	-0.000363296	-0.00031766		670.165	-0.000394038	-0.000110231	-3.06984e-05	-0.000333366
670.632	-0.000651197	-0.000361295	-0.000246352	-0.000197291		670.632	-0.000280157	-0.000123714	-4.36512e-05	-0.000203675		670.4	-0.000875031	-0.000486205	-0.000377826	-0.000335881		670.4	-0.000382545	-0.000113954	-2.60434e-05	-0.000352489
670.867	-0.000655307	-0.000368457	-0.000255829	-0.000203671		670.867	-0.000277303	-0.00012114	-4.66036e-05	-0.000210261		670.635	-0.000897585	-0.000487076	-0.000387615	-0.000331334		670.635	-0.000404746	-0.000104276	-4.08461e-05	-0.000347717
671.103	-0.000667135	-0.000374099	-0.00026581	-0.000206124		671.103	-0.000283858	-0.000116281	-5.42019e-05	-0.000212794		670.87	-0.000903561	-0.000510446	-0.000406344	-0.000356912		670.87	-0.000387082	-0.000109302	-3.26169e-05	-0.00037456
671.339	-0.000673767	-0.000390254	-0.000279567	-0.000220331		671.339	-0.000274131	-0.000118893	-5.32828e-05	-0.00022746		671.106	-0.000922966	-0.000526918	-0.000421916	-0.000370053		671.106	-0.000389964	-0.000110213	-3.44388e-05	-0.00038835
671.575	-0.000679001	-0.000395783	-0.000288428	-0.000225639		671.575	-0.000274119	-0.000115206	-5.67352e-05	-0.00023294		671.341	-0.000940279	-0.000546751	-0.000442437	-0.000385867		671.341	-0.000387483	-0.000109406	-3.8444e-05	-0.000404946
671.811	-0.00068785	-0.000405945	-0.000299123	-0.000232931		671.811	-0.000272851	-0.000114561	-5.99694e-05	-0.000240468		671.576	-0.000963064	-0.000562771	-0.000462661	-0.000400408		671.576	-0.000394492	-0.000104863	-4.35031e-05	-0.000420206
672.047	-0.00069161	-0.00041706	-0.000311492	-0.000239821		672.047	-0.000265604	-0.00011309	-6.53351e-05	-0.00024758		671.811	-0.000975193	-0.000580187	-0.000480945	-0.000414786		671.811	-0.000389257	-0.000103877	-4.67648e-05	-0.000435295
672.283	-0.000696093	-0.000427088	-0.000326071	-0.000250409		672.283	-0.000260445	-0.000108074	-6.90619e-05	-0.000258512		672.046	-0.000979999	-0.000594367	-0.000498773	-0.0004299		672.046	-0.000380094	-9.99717e-05	-4.87768e-05	-0.000451156
672.519	-0.000710117	-0.000443535	-0.000341885	-0.000269952		672.519	-0.000257968	-0.000108836	-6.46266e-05	-0.000278686		672.282	-0.000974004	-0.000624978	-0.000532061	-0.000469171		672.282	-0.000343642	-9.72421e-05	-4.07502e-05	-0.000492369
672.755	-0.00071489	-0.000456885	-0.00035757	-0.000276146		672.755	-0.00024959	-0.000106112	-7.41062e-05	-0.000285081		672.517	-0.001	-0.000629554	-0.000545971	-0.00047489		672.517	-0.000367728	-8.72271e-05	-4.87973e-05	-0.000498371
672.991	-0.000718282	-0.000469397	-0.000372062	-0.000289683		672.991	-0.000240639	-0.000103946	-7.46418e-05	-0.000299056		672.752	-0.000990947	-0.000645913	-0.000563988	-0.00049504		672.752	-0.000340288	-8.55104e-05	-4.56322e-05	-0.000519517
673.226	-0.000717386	-0.000480663	-0.000387419	-0.00029915		673.226	-0.000228825	-9.93904e-05	-8.03417e-05	-0.00030883		672.987	-0.000993061	-0.000662144	-0.000583242	-0.000511718		672.987	-0.000326347	-8.22681e-05	-4.74266e-05	-0.00053702
673.462	-0.000708913	-0.000483857	-0.000394139	-0.000298329		673.462	-0.000217457	-9.54135e-05	-8.806e-05	-0.000307982		673.222	-0.000991436	-0.000677374	-0.000603691	-0.000531472		673.222	-0.000309794	-7.6736e-05	-4.71558e-05	-0.000557751
673.698	-0.00071316	-0.000494123	-0.000408114	-0.000309299		673.698	-0.000211753	-9.13301e-05	-9.07696e-05	-0.000319307		673.458	-0.000974898	-0.0006897	-0.000618726	-0.000544544		673.458	-0.000281087	-7.38362e-05	-4.85056e-05	-0.000571469
673.934	-0.000713255	-0.000511068	-0.0004261	-0.000321527		673.934	-0.000194992	-9.0086e-05	-9.62463e-05	-0.000331931		673.693	-0.000982028	-0.000711068	-0.000646898	-0.00057157		673.693	-0.000267244	-6.66188e-05	-4.83341e-05	-0.000599831
674.17	-0.000711834	-0.000523737	-0.000441611	-0.000332645		674.17	-0.000181144	-8.69147e-05	-0.000100367	-0.000343409		673.928	-0.000997087	-0.000736394	-0.00067224	-0.000594796		673.928	-0.000256978	-6.6566e-05	-4.93372e-05	-0.000624206
674.406	-0.000715314	-0.000532622	-0.000457974	-0.000337813		674.406	-0.000176375	-7.85783e-05	-0.000111617	-0.000348744		674.163	-0.00097455	-0.000740059	-0.000688069	-0.000600415		674.163	-0.000231481	-5.35238e-05	-5.94427e-05	-0.000630102
674.642	-0.000702302	-0.000543941	-0.000472293	-0.00035121		674.642	-0.000152299	-7.53056e-05	-0.000112124	-0.000362573		674.398	-0.000987118	-0.000768279	-0.000721187	-0.000635545		674.398	-0.000216113	-4.83771e-05	-5.56588e-05	-0.000666969
674.878	-0.000699039	-0.000551538	-0.000484691	-0.000361942		674.878	-0.000141846	-7.00637e-05	-0.000113477	-0.000373653		674.634	-0.000985702	-0.000783244	-0.000743574	-0.000649259		674.634	-0.000200163	-4.03771e-05	-6.37996e-05	-0.000681362
675.114	-0.000695437	-0.000565241	-0.000501857	-0.000379085		675.114	-0.000124834	-6.63074e-05	-0.000112944	-0.000391351		674.869	-0.00097705	-0.000803473	-0.000768171	-0.000663114		674.869	-0.000171536	-3.5573e-05	-7.40396e-05	-0.000695902
675.35	-0.000695941	-0.000574907	-0.000516977	-0.000390033		675.35	-0.000116135	-6.0308e-05	-0.000116845	-0.000402653		675.104	-0.000986377	-0.000832809	-0.000805296	-0.0006898		675.104	-0.000151979	-2.71553e-05	-8.33356e-05	-0.000723907
675.586	-0.000673702	-0.000586473	-0.000530086	-0.000399505		675.586	-8.24617e-05	-5.85612e-05	-0.000120247	-0.000412432		675.339	-0.000965576	-0.000839014	-0.000815679	-0.000702673		675.339	-0.000125215	-2.2778e-05	-8.01657e-05	-0.000737417
675.821	-0.000671762	-0.00060512	-0.000551699	-0.000418341		675.821	-6.21269e-05	-5.5288e-05	-0.00012247	-0.000431877		675.574	-0.00096036	-0.000857696	-0.000841259	-0.000725046		675.574	-0.000101717	-1.54263e-05	-8.23208e-05	-0.000760896
676.057	-0.000661918	-0.000618199	-0.000566847	-0.000431794		676.057	-3.93799e-05	-5.30085e-05	-0.000123764	-0.000445765		675.81	-0.000966458	-0.000874263	-0.000869541	-0.000753455		675.81	-9.19269e-05	-3.03469e-06	-8.07862e-05	-0.00079071
676.293	-0.000658808	-0.00062345	-0.00058212	-0.00043464		676.293	-3.18706e-05	-4.18884e-05	-0.000136346	-0.000448704		676.045	-0.000957281	-0.000899227	-0.00090261	-0.000783987		676.045	-5.82568e-05	5.58339e-06	-8.18563e-05	-0.000822752
676.529	-0.000658052	-0.000640634	-0.000602388	-0.000452976		676.529	-1.41917e-05	-3.85052e-05	-0.000137723	-0.000467633		676.28	-0.000959496	-0.000917799	-0.000933394	-0.000809971		676.28	-4.26074e-05	1.85839e-05	-8.54521e-05	-0.000850021
676.765	-0.000640184	-0.000647385	-0.000613838	-0.000459572		676.765	1.00283e-05	-3.33102e-05	-0.00014246	-0.000474442		676.515	-0.000941843	-0.000922743	-0.000946855	-0.000818044		676.515	-2.05052e-05	2.76869e-05	-9.05328e-05	-0.000858492
677.001	-0.000633657	-0.000657393	-0.000628333	-0.000472903		677.001	2.61818e-05	-2.84186e-05	-0.000143216	-0.000488204		676.75	-0.000935897	-0.000945624	-0.000977019	-0.000849966		676.75	7.90075e-06	3.53606e-05	-8.71654e-05	-0.000891993
677.237	-0.000629319	-0.00067349	-0.000649341	-0.000489123		677.237	4.62003e-05	-2.29966e-05	-0.000147574	-0.000504949		676.986	-0.000933966	-0.000956805	-0.000999944	-0.00086864		676.986	2.03315e-05	4.78576e-05	-9.05651e-05	-0.00091159
677.473	-0.000622948	-0.000683994	-0.000665688	-0.000499801		677.473	6.25789e-05	-1.6544e-05	-0.00015301	-0.000515973		677.221	-0.000916645	-0.000972986	-0.00102	-0.000895955		677.221	5.34006e-05	5.57132e-05	-8.55023e-05	-0.000940256
677.709	-0.000614774	-0.000692511	-0.000678507	-0.000507383		677.709	7.89046e-05	-1.17724e-05	-0.000158105	-0.0005238		677.456	-0.000932854	-0.000997172	-0.00106	-0.000926706		677.456	6.04558e-05	7.2664e-05	-9.34466e-05	-0.000972527
677.944	-0.000605183	-0.000702948	-0.000695383	-0.000514732		677.944	9.83851e-05	-4.59705e-06	-0.000167584	-0.000531387		677.691	-0.000920508	-0.00101	-0.00108	-0.000934208		677.691	8.07873e-05	8.28879e-05	-0.000103783	-0.0009804
678.18	-0.000602674	-0.000716539	-0.000713856	-0.000529552		678.18	0.00011407	7.73274e-07	-0.000170831	-0.000546686		677.926	-0.000907629	-0.00103	-0.00111	-0.000963665		677.926	0.000117567	8.94961e-05	-0.000103379	-0.00101
678.416	-0.00059407	-0.000726065	-0.000730582	-0.000540011		678.416	0.000131589	8.70857e-06	-0.000176884	-0.000557484		678.162	-0.000889765	-0.00104	-0.00114	-0.000985782		678.162	0.000146429	0.000102985	-0.000104656	-0.00103
678.652	-0.000586768	-0.000741564	-0.000749436	-0.000551925		678.652	0.000154104	1.24873e-05	-0.000183576	-0.000569784		678.397	-0.000895508	-0.00106	-0.00117	-0.00101		678.397	0.000162553	0.000112681	-0.000106211	-0.00106
678.888	-0.000593905	-0.000751292	-0.00076365	-0.000561573		678.888	0.000156315	1.74438e-05	-0.00018792	-0.000579744		678.632	-0.000888234	-0.00107	-0.00118	-0.00104		678.632	0.000171937	0.000122556	-9.27174e-05	-0.00109
679.124	-0.000583871	-0.000755344	-0.000774488	-0.00056974		679.124	0.000169825	2.48593e-05	-0.00019038	-0.000588175		678.867	-0.000883018	-0.00108	-0.00121	-0.00104		678.867	0.00019138	0.000143228	-0.000127888	-0.00109
679.36	-0.000563956	-0.00075756	-0.0007848	-0.000578655		679.36	0.000191269	3.36703e-05	-0.000191517	-0.000597378		679.102	-0.000859555	-0.00107	-0.00121	-0.00104		679.102	0.000206599	0.000141768	-0.000117214	-0.00109
679.596	-0.00055395	-0.000759855	-0.000794591	-0.000587596		679.596	0.000202934	4.18191e-05	-0.000192094	-0.000606609		679.338	-0.00084228	-0.00108	-0.00122	-0.00106		679.338	0.000224676	0.000156699	-0.000113264	-0.00111
679.832	-0.000541098	-0.000767719	-0.0008055	-0.00060179		679.832	0.000223391	4.50572e-05	-0.000188285	-0.000621261		679.573	-0.000836473	-0.00108	-0.00123	-0.00107		679.573	0.000233853	0.000164137	-0.000113456	-0.00112
680.068	-0.000527758	-0.000770261	-0.000810826	-0.000601811		680.068	0.000239037	4.81834e-05	-0.000193695	-0.000621283		679.808	-0.000793094	-0.00108	-0.00124	-0.00107		679.808	0.000276092	0.000171955	-0.000113441	-0.00113
680.303	-0.000519592	-0.000766946	-0.000814463	-0.000606359		680.303	0.000243299	5.57063e-05	-0.000192618	-0.000625979		680.043	-0.000800539	-0.00108	-0.00124	-0.00108		680.043	0.000265319	0.000181842	-0.00011703	-0.00113
680.539	-0.000504711	-0.00077258	-0.000823733	-0.000610841		680.539	0.000263504	5.97465e-05	-0.000197356	-0.000630606		680.278	-0.000780274	-0.00108	-0.00125	-0.00108		680.278	0.000289873	0.000185998	-0.000119077	-0.00114
680.775	-0.000497467	-0.000770899	-0.000826181	-0.000611712		680.775	0.000268717	6.42574e-05	-0.000198937	-0.000631505		680.514	-0.000764544	-0.00106	-0.00125	-0.00108		680.514	0.000287339	0.000197082	-0.000116352	-0.00113
681.011	-0.000488012	-0.000776262	-0.000836787	-0.00062081		681.011	0.000283091	6.99748e-05	-0.000200179	-0.000640898		680.749	-0.000762834	-0.00106	-0.00125	-0.00108		680.749	0.000282511	0.000206909	-0.000117736	-0.00113
681.247	-0.000470133	-0.000766015	-0.000831286	-0.000618248		681.247	0.00029032	7.50637e-05	-0.000197265	-0.000638252		680.984	-0.000753894	-0.00106	-0.00126	-0.00108		680.984	0.00029281	0.000220847	-0.000130354	-0.00114
681.483	-0.000455754	-0.000768461	-0.000836163	-0.000619163		681.483	0.000306938	7.7782e-05	-0.000201277	-0.000639197		681.219	-0.000716987	-0.00104	-0.00124	-0.00107		681.219	0.000312757	0.000217461	-0.000120406	-0.00113
681.719	-0.000443183	-0.000763151	-0.000835042	-0.000617007		681.719	0.000313844	8.23461e-05	-0.000202401	-0.000636971		681.454	-0.000701032	-0.00103	-0.00124	-0.00106		681.454	0.000317361	0.0002232	-0.000124129	-0.00112
681.955	-0.000429462	-0.000760529	-0.000835662	-0.000615964		681.955	0.000324668	8.58966e-05	-0.000204132	-0.000635894		681.69	-0.000668124	-0.00101	-0.00122	-0.00104		681.69	0.000324756	0.000227253	-0.000126562	-0.00109
682.191	-0.000416075	-0.000758428	-0.000837234	-0.000617096		682.191	0.000335642	8.989e-05	-0.000204544	-0.000637063		681.925	-0.000647343	-0.000988279	-0.0012	-0.00104		681.925	0.000328626	0.000227251	-0.000113985	-0.00109
682.427	-0.000404761	-0.000750969	-0.000834235	-0.00061603		682.427	0.000339119	9.46891e-05	-0.000202607	-0.000635962		682.16	-0.000627791	-0.000968567	-0.00119	-0.00102		682.16	0.000328148	0.000233167	-0.000121834	-0.00107
682.663	-0.000392407	-0.0007439	-0.000830053	-0.000615949		682.663	0.000344159	9.77398e-05	-0.000198427	-0.000635879		682.395	-0.000600355	-0.000944937	-0.00116	-0.000995164		682.395	0.000332102	0.000230382	-0.000118469	-0.00104
682.898	-0.000380581	-0.000742312	-0.000831669	-0.000614099		682.898	0.000354124	0.000101286	-0.000202022	-0.000633969		682.63	-0.000585987	-0.000922721	-0.00114	-0.000978784		682.63	0.000324064	0.000233804	-0.000116676	-0.00103
683.134	-0.000368607	-0.000729878	-0.000822491	-0.000604654		683.134	0.000353389	0.000104822	-0.000202599	-0.000624218		682.866	-0.0005497	-0.000903993	-0.00112	-0.00096138		682.866	0.000341768	0.000231089	-0.000113642	-0.00101
683.37	-0.000354975	-0.000719333	-0.000814368	-0.000602668		683.37	0.000356271	0.000107327	-0.000196405	-0.000622168		683.101	-0.000526989	-0.000873055	-0.00109	-0.000933227		683.101	0.000333582	0.00023029	-0.000111491	-0.00097937
683.606	-0.000336694	-0.000711283	-0.000806986	-0.000594911		683.606	0.000366446	0.000108059	-0.000197039	-0.00061416		683.336	-0.000516962	-0.000851622	-0.00107	-0.000913772		683.336	0.000322141	0.00023093	-0.000111079	-0.000958954
683.842	-0.000326128	-0.000697736	-0.000796593	-0.000587481		683.842	0.000363198	0.000111421	-0.000194257	-0.00060649		683.571	-0.000475221	-0.000824545	-0.00103	-0.000889075		683.571	0.000337129	0.000224886	-0.000104201	-0.000933035
684.078	-0.000310965	-0.000690477	-0.000790631	-0.000582194		684.078	0.000370992	0.000112815	-0.000193739	-0.000601032		683.806	-0.000473357	-0.000792924	-0.00101	-0.000858085		683.806	0.000307217	0.000227754	-0.000107815	-0.000900513
684.314	-0.000299464	-0.00068575	-0.000787122	-0.000577648		684.314	0.000377662	0.000114157	-0.000194944	-0.000596339		684.042	-0.000439968	-0.00077603	-0.000985661	-0.000842015		684.042	0.000323902	0.000224211	-0.000104433	-0.000883649
684.55	-0.000290907	-0.000671491	-0.000777296	-0.000568878		684.55	0.000371585	0.000118945	-0.000194152	-0.000587284		684.277	-0.000422928	-0.000752176	-0.000956997	-0.00081165		684.277	0.000317367	0.000219153	-0.000107665	-0.000851782
684.786	-0.00027337	-0.000661751	-0.000766868	-0.000560651		684.786	0.000379439	0.000118155	-0.000192173	-0.000578791		684.512	-0.00040148	-0.000726917	-0.000927565	-0.000789141		684.512	0.000313798	0.00021462	-0.000101738	-0.00082816
685.021	-0.000267264	-0.000649001	-0.000757083	-0.000553711		685.021	0.000372544	0.000121315	-0.000189496	-0.000571627		684.747	-0.000376319	-0.000693761	-0.000891497	-0.000759047		684.747	0.000305973	0.000211437	-9.7151e-05	-0.000796578
685.257	-0.000250605	-0.000632832	-0.000740642	-0.000544176		685.257	0.000373059	0.000120882	-0.000182762	-0.000561783		684.982	-0.000353867	-0.00067434	-0.00086698	-0.000739438		684.982	0.000309299	0.000205963	-9.31293e-05	-0.000776
685.493	-0.000235521	-0.000621367	-0.000727826	-0.000533562		685.493	0.000376793	0.000119372	-0.000180859	-0.000550827		685.218	-0.000347493	-0.000650235	-0.000839927	-0.000718718		685.218	0.000291738	0.000202738	-8.77145e-05	-0.000754255
685.729	-0.0002279	-0.000612466	-0.000720538	-0.000528642		685.729	0.000375376	0.000121075	-0.000178603	-0.000545747		685.453	-0.000321444	-0.000626105	-0.000810798	-0.000688382		685.453	0.000293947	0.000197469	-9.04417e-05	-0.000722419
685.965	-0.000218663	-0.000594119	-0.000702272	-0.000513694		685.965	0.000366259	0.000121096	-0.000175702	-0.000530315		685.688	-0.0003071	-0.000596667	-0.000777187	-0.000658752		685.688	0.000279096	0.000192987	-8.78593e-05	-0.000691324
686.201	-0.000205587	-0.00057882	-0.000687366	-0.000501184		686.201	0.000364003	0.000121475	-0.000173665	-0.0005174		685.923	-0.00029408	-0.000577357	-0.000754243	-0.00063836		685.923	0.000273017	0.0001891	-8.62722e-05	-0.000669924
686.437	-0.000191117	-0.000567739	-0.000674731	-0.000493957		686.437	0.000367525	0.000119681	-0.000168382	-0.00050994		686.158	-0.00027055	-0.000555565	-0.000725811	-0.000617321		686.158	0.00027514	0.000181949	-7.97946e-05	-0.000647844
686.673	-0.000179346	-0.000551987	-0.000658344	-0.000478519		686.673	0.000363598	0.000118973	-0.000167914	-0.000494002		686.394	-0.000253673	-0.000524931	-0.000692828	-0.000582435		686.394	0.000261519	0.000179498	-8.3455e-05	-0.000611234
686.909	-0.000167332	-0.000536819	-0.000642348	-0.000470913		686.909	0.000360515	0.000117907	-0.000159603	-0.00048615		686.629	-0.000247203	-0.000507149	-0.000670149	-0.000566712		686.629	0.000250491	0.000174199	-7.71601e-05	-0.000594733
687.145	-0.000157805	-0.000521646	-0.000625129	-0.000457844		687.145	0.000355043	0.000115604	-0.000155794	-0.000472658		686.864	-0.000218189	-0.000483983	-0.000641069	-0.000539709		686.864	0.000256682	0.000167906	-7.63825e-05	-0.000566395
687.38	-0.000151635	-0.000506101	-0.000610513	-0.000446108		687.38	0.00034559	0.000116555	-0.000153237	-0.000460543		687.099	-0.000219123	-0.000465898	-0.000616619	-0.000522229		687.099	0.000238033	0.000161054	-7.01587e-05	-0.000548051
687.616	-0.000140535	-0.000492209	-0.000594963	-0.000433295		687.616	0.000342938	0.000114701	-0.00015086	-0.000447314		687.334	-0.000205085	-0.000442105	-0.000590111	-0.000496748		687.334	0.000228434	0.000158165	-7.03758e-05	-0.00052131
687.852	-0.000130621	-0.000480728	-0.000581122	-0.000421839		687.852	0.000341572	0.000112093	-0.000148798	-0.000435489		687.57	-0.00019129	-0.000425538	-0.00056955	-0.000476405		687.57	0.000225895	0.000153936	-7.11593e-05	-0.000499961
688.088	-0.000125953	-0.000465373	-0.000567083	-0.000410928		688.088	0.000330774	0.000113458	-0.00014596	-0.000424224		687.805	-0.000179223	-0.000402871	-0.000540215	-0.000454558		687.805	0.000215681	0.000146755	-6.46246e-05	-0.000477034
688.324	-0.000113727	-0.000453223	-0.00055108	-0.000399098		688.324	0.000331177	0.000109195	-0.000142088	-0.000412012		688.04	-0.000166517	-0.000382361	-0.000515829	-0.000433464		688.04	0.000208102	0.000142599	-6.23214e-05	-0.000454896
688.56	-0.000110574	-0.000433871	-0.000534243	-0.000385346		688.56	0.000314766	0.000111861	-0.000139387	-0.000397814		688.275	-0.000153945	-0.000364751	-0.000494419	-0.000413649		688.275	0.000203284	0.000138551	-6.16786e-05	-0.000434102
688.796	-9.856e-05	-0.000418894	-0.000516156	-0.000372855		688.796	0.000312067	0.000108376	-0.000134084	-0.000384919		688.51	-0.0001456	-0.000348532	-0.000473319	-0.000396437		688.51	0.000195694	0.000133322	-5.85772e-05	-0.000416038
689.032	-9.02696e-05	-0.00040507	-0.000499943	-0.000360293		689.032	0.000306737	0.000105711	-0.000130766	-0.000371951		688.746	-0.000137982	-0.00032971	-0.000450316	-0.00037803		688.746	0.000184733	0.00012882	-5.48124e-05	-0.000396722
689.268	-8.56793e-05	-0.000393303	-0.000486667	-0.000349551		689.268	0.000299688	0.000104024	-0.00012853	-0.000360861		688.981	-0.00012573	-0.000316116	-0.00043206	-0.000360334		688.981	0.000183661	0.000123878	-5.5118e-05	-0.000378151
689.504	-8.05497e-05	-0.000381185	-0.000474139	-0.000339541		689.504	0.000292734	0.000103529	-0.000126286	-0.000350527		689.216	-0.000117177	-0.000299442	-0.000412256	-0.000346095		689.216	0.000175722	0.000120473	-5.0164e-05	-0.000363207
689.74	-7.09677e-05	-0.000368858	-0.00045889	-0.000327825		689.74	0.000290238	0.000100289	-0.000123062	-0.000338432		689.451	-0.000109331	-0.000289164	-0.000397011	-0.000332966		689.451	0.000173577	0.000115183	-4.86613e-05	-0.00034943
689.975	-6.68857e-05	-0.000356733	-0.000446026	-0.000318722		689.975	0.000282257	9.94118e-05	-0.000119521	-0.000329034		689.686	-0.000100945	-0.00027607	-0.000380922	-0.000318246		689.686	0.000169043	0.000111991	-4.79974e-05	-0.000333982
690.211	-6.0595e-05	-0.000341167	-0.000429573	-0.000305449		690.211	0.000273058	9.83866e-05	-0.000116707	-0.000315332		689.922	-0.000100233	-0.000259464	-0.000362094	-0.000300264		689.922	0.000153278	0.000109625	-4.80262e-05	-0.00031511
690.447	-5.62258e-05	-0.000331671	-0.000417551	-0.000298714		690.447	0.000268146	9.55393e-05	-0.000111533	-0.000308379		690.157	-9.63766e-05	-0.000248037	-0.000348072	-0.000291518		690.157	0.000145858	0.000106791	-4.30931e-05	-0.000305933
690.683	-5.14026e-05	-0.000316486	-0.000400652	-0.000283118		690.683	0.00025793	9.36548e-05	-0.000110709	-0.000292278		690.392	-9.22763e-05	-0.000232154	-0.000329535	-0.000273238		690.392	0.000134229	0.000103979	-4.37357e-05	-0.000286749
690.919	-4.32803e-05	-0.000305275	-0.000387401	-0.000272314		690.919	0.000255015	9.13929e-05	-0.000108563	-0.000281125		690.627	-8.36233e-05	-0.000226328	-0.000317569	-0.000267938		690.627	0.000137413	9.73691e-05	-3.72196e-05	-0.000281186
691.155	-3.9966e-05	-0.000295134	-0.000375986	-0.000263097		691.155	0.000248296	8.99675e-05	-0.000106619	-0.00027161		690.862	-8.18333e-05	-0.00021279	-0.000302358	-0.000251122		690.862	0.000125762	9.56267e-05	-3.96837e-05	-0.000263538
691.391	-3.34402e-05	-0.000282941	-0.000361807	-0.000253986		691.391	0.000242798	8.77112e-05	-0.000101746	-0.000262204		691.098	-6.61875e-05	-0.000202659	-0.000287573	-0.00023826		691.098	0.000131546	9.06712e-05	-3.83647e-05	-0.00025004
691.627	-2.7823e-05	-0.000272006	-0.000349634	-0.00024495		691.627	0.000237586	8.6305e-05	-9.88387e-05	-0.000252875		691.333	-6.39646e-05	-0.000191896	-0.000276151	-0.000228056		691.333	0.000123044	8.99534e-05	-3.76302e-05	-0.000239332
691.863	-2.75224e-05	-0.000261379	-0.000336671	-0.000237882		691.863	0.000227458	8.36536e-05	-9.30546e-05	-0.000245579		691.568	-6.53188e-05	-0.000182812	-0.000264369	-0.000218724		691.568	0.000112763	8.7057e-05	-3.56006e-05	-0.000229538
692.098	-2.24522e-05	-0.000250267	-0.000323095	-0.000227734		692.098	0.000221626	8.0912e-05	-8.9887e-05	-0.000235103		691.803	-6.18465e-05	-0.000173518	-0.00025273	-0.000207276		691.803	0.000107077	8.45732e-05	-3.5972e-05	-0.000217525
692.334	-1.92197e-05	-0.000238519	-0.000310081	-0.000216855		692.334	0.000213217	7.94965e-05	-8.80614e-05	-0.000223872		692.038	-5.25805e-05	-0.0001627	-0.00023871	-0.000196969		692.038	0.000105711	8.11227e-05	-3.27062e-05	-0.000206708
692.57	-1.14587e-05	-0.000226879	-0.000296366	-0.000207625		692.57	0.000209516	7.71552e-05	-8.3787e-05	-0.000214343		692.274	-5.03771e-05	-0.000157803	-0.000230596	-0.000190317		692.274	0.000103204	7.76938e-05	-3.15478e-05	-0.000199727
692.806	-9.84868e-06	-0.00021466	-0.000282092	-0.000197966		692.806	0.000199081	7.48334e-05	-7.93914e-05	-0.000204372		692.509	-4.58394e-05	-0.000145055	-0.000216298	-0.000176065		692.509	9.50839e-05	7.6053e-05	-3.22063e-05	-0.00018477
693.042	-4.7126e-06	-0.000206941	-0.000270536	-0.000190256		693.042	0.000196824	7.05942e-05	-7.57193e-05	-0.000196412		692.744	-4.69014e-05	-0.000137242	-0.000205891	-0.000169461		692.744	8.63585e-05	7.32456e-05	-2.86652e-05	-0.00017784
693.278	-6.87613e-06	-0.000195709	-0.000259068	-0.000183416		693.278	0.000183449	7.02461e-05	-7.12204e-05	-0.000189351		692.979	-3.96348e-05	-0.000130501	-0.000195422	-0.000161737		692.979	8.71011e-05	6.92543e-05	-2.62565e-05	-0.000169734
693.514	-9.12759e-07	-0.00018485	-0.000244556	-0.000173987		693.514	0.000178864	6.61814e-05	-6.63413e-05	-0.000179617		693.214	-3.82789e-05	-0.000122423	-0.000187507	-0.00015379		693.214	8.03691e-05	6.94278e-05	-2.66821e-05	-0.000161394
693.75	1.69357e-06	-0.000174971	-0.00023258	-0.00016479		693.75	0.00017177	6.38505e-05	-6.38042e-05	-0.000170122		693.45	-3.36116e-05	-0.000117352	-0.000176683	-0.000147198		693.45	8.02997e-05	6.32693e-05	-2.27039e-05	-0.000154477
693.986	6.31249e-06	-0.000166094	-0.000221096	-0.000157414		693.986	0.000167733	6.09408e-05	-5.98548e-05	-0.000162507		693.685	-3.75775e-05	-0.000106438	-0.000166765	-0.000136232		693.685	6.53614e-05	6.43411e-05	-2.43123e-05	-0.000142968
694.222	6.5251e-06	-0.000157895	-0.000211623	-0.000149047		694.222	0.000159855	5.95363e-05	-5.89965e-05	-0.00015387		693.92	-3.35132e-05	-9.9188e-05	-0.000157448	-0.00012949		693.92	6.22958e-05	6.21109e-05	-2.20271e-05	-0.000135893
694.457	6.63425e-06	-0.000151286	-0.000203721	-0.000144226		694.457	0.000153465	5.80717e-05	-5.601e-05	-0.000148893		694.155	-2.6348e-05	-9.71639e-05	-0.000152657	-0.000123836		694.155	6.75974e-05	5.91974e-05	-2.31836e-05	-0.000129959
694.693	5.10693e-06	-0.000141423	-0.000192468	-0.000137047		694.693	0.000142193	5.64823e-05	-5.20871e-05	-0.000141482		694.39	-3.16123e-05	-8.73812e-05	-0.000141834	-0.00011454		694.39	5.26107e-05	5.80718e-05	-2.20913e-05	-0.000120204
694.929	9.66708e-06	-0.000133621	-0.000181499	-0.000129733		694.929	0.000139221	5.29739e-05	-4.85969e-05	-0.000133931		694.626	-2.95026e-05	-8.41062e-05	-0.000136572	-0.000111814		694.626	5.15608e-05	5.59259e-05	-1.96462e-05	-0.000117343
695.165	1.08034e-05	-0.000123739	-0.000170833	-0.000120498		695.165	0.000130541	5.20953e-05	-4.74365e-05	-0.000124397		694.861	-2.29542e-05	-7.93619e-05	-0.00012979	-0.00010526		694.861	5.3483e-05	5.37665e-05	-1.97394e-05	-0.000110464
695.401	1.16525e-05	-0.000116569	-0.000162266	-0.00011478		695.401	0.00012434	5.05223e-05	-4.47153e-05	-0.000118494		695.096	-2.58645e-05	-7.46963e-05	-0.000124019	-0.000101803		695.096	4.59713e-05	5.25583e-05	-1.75576e-05	-0.000106837
695.637	1.40744e-05	-0.000114297	-0.00015722	-0.000111486		695.637	0.000124725	4.74781e-05	-4.30355e-05	-0.000115093		695.331	-2.57118e-05	-6.93777e-05	-0.000117708	-9.59499e-05		695.331	4.08629e-05	5.15e-05	-1.73806e-05	-0.000100694
695.873	1.40015e-05	-0.000104619	-0.000146271	-0.000101931		695.873	0.000115082	4.60717e-05	-4.19232e-05	-0.000105229		695.566	-1.76401e-05	-6.46761e-05	-0.000110091	-8.92241e-05		695.566	4.44021e-05	4.84013e-05	-1.68077e-05	-9.36358e-05
696.109	1.41751e-05	-9.98676e-05	-0.000140688	-0.000100009		696.109	0.000110575	4.50956e-05	-3.82508e-05	-0.000103245		695.802	-2.46503e-05	-6.14656e-05	-0.000107936	-8.90374e-05		695.802	3.41204e-05	4.9484e-05	-1.48147e-05	-9.34399e-05
696.345	1.61655e-05	-9.24671e-05	-0.000131708	-9.11027e-05		696.345	0.000105299	4.33814e-05	-3.84646e-05	-9.40504e-05		696.037	-1.72186e-05	-5.71142e-05	-0.000101434	-8.30291e-05		696.037	3.73253e-05	4.72001e-05	-1.46096e-05	-8.71345e-05
696.581	1.67771e-05	-8.8223e-05	-0.000126244	-8.92057e-05		696.581	0.000101771	4.1986e-05	-3.48873e-05	-9.20921e-05		696.272	-1.57255e-05	-5.5377e-05	-9.84504e-05	-8.1636e-05		696.272	3.71535e-05	4.58548e-05	-1.30614e-05	-8.56725e-05
696.817	1.89201e-05	-8.09305e-05	-0.000118416	-8.06033e-05		696.817	9.66664e-05	4.1421e-05	-3.5956e-05	-8.32113e-05		696.507	-1.08002e-05	-5.09279e-05	-9.11322e-05	-7.47647e-05		696.507	3.77961e-05	4.28119e-05	-1.29468e-05	-7.84614e-05
697.052	1.86397e-05	-7.82318e-05	-0.000113056	-7.89115e-05		697.052	9.39135e-05	3.84603e-05	-3.22693e-05	-8.14648e-05		696.742	-1.46935e-05	-4.67809e-05	-8.70032e-05	-7.17495e-05		696.742	2.97549e-05	4.28121e-05	-1.19633e-05	-7.52972e-05
697.288	2.07956e-05	-7.18446e-05	-0.000105955	-7.16798e-05		697.288	8.97427e-05	3.7689e-05	-3.2637e-05	-7.39991e-05		696.978	-1.17248e-05	-4.37832e-05	-8.26531e-05	-6.94787e-05		696.978	2.98044e-05	4.1346e-05	-9.96117e-06	-7.2914e-05
697.524	1.83397e-05	-6.86786e-05	-0.000102034	-6.99407e-05		697.524	8.41851e-05	3.68258e-05	-3.04676e-05	-7.22037e-05		697.213	-8.36563e-06	-4.19132e-05	-7.8178e-05	-6.62083e-05		697.213	3.14446e-05	3.85695e-05	-8.89781e-06	-6.94819e-05
697.76	1.97518e-05	-6.35358e-05	-9.53684e-05	-6.54733e-05		697.76	8.05838e-05	3.51304e-05	-2.83707e-05	-6.75918e-05		697.448	-1.367e-05	-3.6808e-05	-7.56096e-05	-6.23565e-05		697.448	2.08879e-05	4.12752e-05	-1.03934e-05	-6.54397e-05
697.996	1.74019e-05	-5.98274e-05	-9.25465e-05	-6.20279e-05		697.996	7.44502e-05	3.61047e-05	-2.91181e-05	-6.40349e-05		697.683	-9.64525e-06	-3.25574e-05	-7.04392e-05	-5.69641e-05		697.683	2.07154e-05	4.03059e-05	-1.08859e-05	-5.97807e-05
698.232	1.77242e-05	-5.51714e-05	-8.68688e-05	-5.78931e-05		698.232	7.02034e-05	3.49654e-05	-2.76784e-05	-5.97663e-05		697.918	-5.56366e-06	-3.27666e-05	-6.93087e-05	-5.62798e-05		697.918	2.50839e-05	3.88809e-05	-1.04659e-05	-5.90626e-05
698.468	1.68215e-05	-5.29692e-05	-8.2961e-05	-5.56369e-05		698.468	6.72434e-05	3.30821e-05	-2.60668e-05	-5.74372e-05		698.154	-1.21076e-05	-3.00268e-05	-6.58043e-05	-5.51066e-05		698.154	1.58445e-05	3.80326e-05	-8.15332e-06	-5.78314e-05
698.704	1.78574e-05	-4.82167e-05	-7.73541e-05	-5.14566e-05		698.704	6.35993e-05	3.21268e-05	-2.47472e-05	-5.31216e-05		698.389	-1.24645e-05	-2.63692e-05	-6.1072e-05	-5.06305e-05		698.389	1.18923e-05	3.68912e-05	-8.1141e-06	-5.3134e-05
698.94	1.78579e-05	-4.46423e-05	-7.33318e-05	-4.78876e-05		698.94	6.00636e-05	3.16318e-05	-2.44004e-05	-4.94371e-05		698.624	-6.97571e-06	-2.39485e-05	-5.6321e-05	-4.67599e-05		698.624	1.50956e-05	3.44109e-05	-7.41021e-06	-4.9072e-05
699.176	1.76772e-05	-4.20164e-05	-7.01661e-05	-4.62164e-05		699.176	5.73029e-05	3.10163e-05	-2.29303e-05	-4.77118e-05		698.859	-4.7212e-06	-2.30623e-05	-5.62938e-05	-4.61606e-05		698.859	1.64141e-05	3.53294e-05	-8.02164e-06	-4.8443e-05
699.411	2.084e-05	-3.98503e-05	-6.59239e-05	-4.19404e-05		699.411	5.84757e-05	2.87648e-05	-2.31031e-05	-4.32975e-05		699.094	-9.87809e-06	-2.37319e-05	-5.41657e-05	-4.64393e-05		699.094	1.20891e-05	3.23287e-05	-5.56036e-06	-4.87355e-05
699.647	1.8076e-05	-3.81747e-05	-6.29198e-05	-4.06004e-05		699.647	5.4149e-05	2.72904e-05	-2.14493e-05	-4.19141e-05		699.33	-7.35903e-06	-2.09441e-05	-5.22682e-05	-4.29408e-05		699.33	1.17686e-05	3.32978e-05	-7.36144e-06	-4.5064e-05
699.883	2.11731e-05	-3.32524e-05	-5.80091e-05	-3.72778e-05		699.883	5.23231e-05	2.72712e-05	-1.99372e-05	-3.84839e-05		699.565	-5.37042e-06	-1.74154e-05	-4.71799e-05	-3.85707e-05		699.565	1.0319e-05	3.16357e-05	-6.84733e-06	-4.04778e-05
700.119	1.88995e-05	-3.05358e-05	-5.48118e-05	-3.55487e-05		700.119	4.73738e-05	2.67204e-05	-1.84957e-05	-3.66989e-05		699.8	-8.26344e-06	-1.16729e-05	-4.23189e-05	-3.28055e-05		699.8	1.63235e-06	3.25837e-05	-8.05196e-06	-3.44276e-05
700.355	1.90308e-05	-2.7197e-05	-5.16526e-05	-3.19223e-05		700.355	4.41509e-05	2.69246e-05	-1.90895e-05	-3.29552e-05		700.035	-3.78492e-06	-1.25938e-05	-4.17856e-05	-3.45493e-05		700.035	7.11618e-06	3.10065e-05	-5.64998e-06	-3.62576e-05
700.591	2.31122e-05	-2.59691e-05	-4.84767e-05	-3.06932e-05		700.591	4.717e-05	2.47724e-05	-1.71438e-05	-3.16863e-05		700.27	-7.43529e-07	-1.24243e-05	-3.97589e-05	-3.36502e-05		700.27	1.00958e-05	2.90225e-05	-4.5478e-06	-3.5314e-05
700.827	1.76915e-05	-2.41811e-05	-4.63742e-05	-2.94632e-05		700.827	3.9988e-05	2.44137e-05	-1.62937e-05	-3.04165e-05		700.506	-4.51717e-06	-7.93184e-06	-3.61532e-05	-2.95175e-05		700.506	1.77826e-06	2.99697e-05	-5.28818e-06	-3.0977e-05
701.063	2.26551e-05	-2.09002e-05	-4.15512e-05	-2.48835e-05		701.063	4.18015e-05	2.2736e-05	-1.61939e-05	-2.56886e-05		700.741	-5.85716e-06	-8.79843e-06	-3.48354e-05	-3.01567e-05		700.741	1.43159e-06	2.76254e-05	-3.26641e-06	-3.16478e-05
701.299	2.15112e-05	-1.82655e-05	-3.86496e-05	-2.34624e-05		701.299	3.80458e-05	2.24169e-05	-1.47299e-05	-2.42215e-05		700.976	-3.43915e-07	-7.39921e-06	-3.28102e-05	-2.71946e-05		700.976	5.58186e-06	2.69791e-05	-4.36562e-06	-2.85393e-05
701.534	2.02928e-05	-1.71834e-05	-3.70654e-05	-2.32764e-05		701.534	3.5788e-05	2.18442e-05	-1.33099e-05	-2.40295e-05		701.211	-9.38402e-07	-5.89572e-06	-3.0961e-05	-2.61311e-05		701.211	3.50397e-06	2.66001e-05	-3.6193e-06	-2.74231e-05
701.77	1.95384e-05	-1.47455e-05	-3.42831e-05	-1.97964e-05		701.77	3.26249e-05	2.14846e-05	-1.41341e-05	-2.0437e-05		701.446	-2.42715e-06	-6.85545e-06	-3.0608e-05	-2.63798e-05		701.446	3.05108e-06	2.5201e-05	-2.99506e-06	-2.76842e-05
702.006	2.14788e-05	-1.28992e-05	-3.1746e-05	-1.83918e-05		702.006	3.27777e-05	2.07125e-05	-1.30246e-05	-1.89869e-05		701.682	-3.01587e-06	-4.58306e-06	-2.98522e-05	-2.51257e-05		701.682	1.02025e-07	2.6814e-05	-3.56389e-06	-2.6368e-05
702.242	1.88267e-05	-1.11891e-05	-3.05428e-05	-1.74117e-05		702.242	2.83726e-05	2.12579e-05	-1.28288e-05	-1.7975e-05		701.917	-6.51829e-07	-2.56485e-06	-2.61805e-05	-2.00537e-05		701.917	5.43639e-07	2.50884e-05	-5.23869e-06	-2.10452e-05
702.478	1.88555e-05	-9.1441e-06	-2.7697e-05	-1.4821e-05		702.478	2.64243e-05	2.03842e-05	-1.26524e-05	-1.53006e-05		702.152	1.80902e-07	-1.18795e-06	-2.32417e-05	-1.97427e-05		702.152	9.01541e-08	2.33914e-05	-2.5818e-06	-2.07188e-05
702.714	2.01771e-05	-5.66841e-06	-2.38724e-05	-1.21145e-05		702.714	2.42999e-05	1.99834e-05	-1.15998e-05	-1.25065e-05		702.387	-1.0696e-06	-1.38044e-06	-2.3715e-05	-1.98132e-05		702.387	-9.8416e-07	2.36954e-05	-2.9879e-06	-2.07929e-05
702.95	2.19542e-05	-5.94033e-06	-2.2563e-05	-1.17859e-05		702.95	2.64832e-05	1.82483e-05	-1.06101e-05	-1.21672e-05		702.622	1.73004e-06	1.05477e-06	-2.06792e-05	-1.67499e-05		702.622	-5.8492e-07	2.30604e-05	-3.16734e-06	-1.75781e-05
703.186	2.27949e-05	-6.35449e-06	-2.23585e-05	-1.19727e-05		703.186	2.77906e-05	1.75693e-05	-1.02049e-05	-1.23601e-05		702.858	3.44637e-06	1.7751e-06	-1.9025e-05	-1.53781e-05		702.858	4.65237e-07	2.20676e-05	-2.94799e-06	-1.61385e-05
703.422	2.22267e-05	-3.44261e-06	-1.9601e-05	-8.74464e-06		703.422	2.42973e-05	1.77462e-05	-1.07893e-05	-9.02759e-06		703.093	-8.80717e-07	4.59996e-06	-1.78356e-05	-1.25084e-05		703.093	-6.78161e-06	2.38265e-05	-4.79872e-06	-1.31269e-05
703.658	2.20511e-05	-2.60143e-06	-1.80281e-05	-9.05003e-06		703.658	2.33429e-05	1.69148e-05	-8.86378e-06	-9.34285e-06		703.328	7.2921e-06	5.09326e-06	-1.49396e-05	-1.18178e-05		703.328	1.03732e-06	2.12471e-05	-2.59013e-06	-1.24022e-05
703.894	2.21287e-05	-3.33449e-07	-1.53981e-05	-6.39094e-06		703.894	2.11832e-05	1.65227e-05	-8.97945e-06	-6.59773e-06		703.563	1.58696e-06	4.55301e-06	-1.47149e-05	-1.03647e-05		703.563	-4.08328e-06	2.04586e-05	-3.91117e-06	-1.08772e-05
704.129	2.23515e-05	-3.54207e-07	-1.46753e-05	-6.87903e-06		704.129	2.149e-05	1.56918e-05	-7.72872e-06	-7.10161e-06		703.798	1.76332e-06	6.05997e-06	-1.21508e-05	-8.83452e-06		703.798	-5.35255e-06	1.93227e-05	-2.93547e-06	-9.27135e-06
704.365	2.13233e-05	2.51129e-07	-1.43268e-05	-5.92244e-06		704.365	1.98346e-05	1.59826e-05	-8.37986e-06	-6.11407e-06		704.034	4.5347e-06	9.68384e-06	-9.13581e-06	-5.58894e-06		704.034	-6.24035e-06	1.99708e-05	-3.33049e-06	-5.86528e-06
704.601	2.20149e-05	1.53268e-06	-1.23662e-05	-3.99411e-06		704.601	1.93023e-05	1.52454e-05	-8.40936e-06	-4.12335e-06		704.269	5.12057e-06	7.34175e-06	-1.14739e-05	-8.71911e-06		704.269	-3.31212e-06	1.99531e-05	-2.37016e-06	-9.15022e-06
704.837	2.12175e-05	3.96031e-06	-9.8924e-06	-2.73966e-06		704.837	1.60813e-05	1.51709e-05	-7.20637e-06	-2.82831e-06		704.504	6.5249e-06	8.62922e-06	-8.01391e-06	-4.74536e-06		704.504	-3.06933e-06	1.76634e-05	-3.08917e-06	-4.97999e-06
705.073	2.13449e-05	5.28261e-06	-7.90424e-06	-5.27362e-07		705.073	1.49428e-05	1.44531e-05	-7.50657e-06	-5.44425e-07		704.739	2.52038e-06	9.7998e-06	-7.98751e-06	-3.98147e-06		704.739	-8.31081e-06	1.88864e-05	-3.87692e-06	-4.17834e-06
705.309	2.16743e-05	6.32451e-06	-6.95628e-06	8.01756e-07		705.309	1.42224e-05	1.45626e-05	-7.93833e-06	8.27698e-07		704.974	1.89403e-06	1.18755e-05	-6.43835e-06	-3.08901e-06		704.974	-1.10434e-05	1.94324e-05	-3.25324e-06	-3.24175e-06
705.545	1.96739e-05	7.04883e-06	-6.09365e-06	-4.30906e-07		705.545	1.15096e-05	1.43706e-05	-5.76146e-06	-4.44848e-07		705.21	8.48834e-06	9.72829e-06	-5.62511e-06	-1.50471e-06		705.21	-2.13025e-06	1.63134e-05	-4.11571e-06	-1.57911e-06
705.781	2.00008e-05	8.23133e-06	-4.41829e-06	2.51169e-06		705.781	1.06956e-05	1.38614e-05	-7.14915e-06	2.59296e-06		705.445	4.57068e-06	1.20753e-05	-3.9092e-06	-6.22244e-07		705.445	-8.43141e-06	1.69669e-05	-3.31181e-06	-6.53011e-07
706.017	2.07349e-05	8.38438e-06	-3.17715e-06	1.72203e-06		706.017	1.13692e-05	1.26403e-05	-5.05239e-06	1.77775e-06		705.68	2.4612e-06	1.05874e-05	-3.80641e-06	-2.33039e-06		705.68	-8.96074e-06	1.52533e-05	-1.38575e-06	-2.44561e-06
706.253	2.04933e-05	8.43049e-06	-3.04917e-06	2.64183e-06		706.253	1.10883e-05	1.25674e-05	-5.88973e-06	2.72731e-06		705.915	1.47791e-06	1.14902e-05	-3.34114e-06	-1.2601e-06		705.915	-1.08723e-05	1.57265e-05	-2.05393e-06	-1.3224e-06
706.488	1.99032e-05	1.07677e-05	-7.5953e-07	4.40837e-06		706.488	8.1571e-06	1.26085e-05	-5.41341e-06	4.55101e-06		706.15	3.62416e-06	1.46096e-05	-1.97778e-06	2.87887e-06		706.15	-1.19474e-05	1.76315e-05	-5.08123e-06	3.02121e-06
706.724	2.20803e-05	1.05766e-05	-1.07069e-07	3.71055e-06		706.724	1.05969e-05	1.16664e-05	-4.01368e-06	3.83061e-06		706.386	2.74362e-06	1.28335e-05	-1.84511e-06	1.41628e-06		706.386	-1.0941e-05	1.55849e-05	-3.38663e-06	1.48631e-06
706.96	2.19812e-05	1.17197e-05	1.42229e-06	5.32477e-06		706.96	9.38763e-06	1.1249e-05	-4.15248e-06	5.49707e-06		706.621	6.55224e-06	1.40256e-05	1.99219e-07	3.50125e-06		706.621	-8.27503e-06	1.4684e-05	-3.53108e-06	3.67437e-06
707.196	2.02221e-05	1.30945e-05	2.6252e-06	7.03705e-06		707.196	6.23902e-06	1.14458e-05	-4.7274e-06	7.26474e-06		706.856	5.91346e-06	1.52294e-05	4.4242e-07	4.1265e-06		706.856	-1.01734e-05	1.57068e-05	-3.95052e-06	4.33054e-06
707.432	2.19461e-05	1.36512e-05	3.76758e-06	7.90445e-06		707.432	7.45606e-06	1.08048e-05	-4.47502e-06	8.16021e-06		707.091	3.26869e-06	1.36635e-05	3.20118e-07	2.35621e-06		707.091	-1.11685e-05	1.41515e-05	-2.18709e-06	2.47272e-06
707.668	2.11668e-05	1.27267e-05	3.83776e-06	7.464e-06		707.668	7.6856e-06	9.71562e-06	-3.93998e-06	7.70551e-06		707.326	-1.81844e-06	1.48529e-05	6.17745e-07	4.09487e-06		707.326	-1.74968e-05	1.51195e-05	-3.73849e-06	4.29734e-06
707.904	2.21714e-05	1.52631e-05	5.98714e-06	9.96049e-06		707.904	6.121e-06	1.01424e-05	-4.3748e-06	1.02828e-05		707.562	3.12261e-06	1.43446e-05	1.66875e-06	5.66815e-06		707.562	-1.19571e-05	1.34787e-05	-4.34742e-06	5.94842e-06
708.14	2.27915e-05	1.4113e-05	5.87406e-06	8.38807e-06		708.14	7.97936e-06	8.98823e-06	-2.83553e-06	8.65947e-06		707.797	5.71117e-06	1.48604e-05	2.79525e-06	7.58668e-06		707.797	-9.8489e-06	1.2846e-05	-5.24773e-06	7.9618e-06
708.376	2.09318e-05	1.59729e-05	6.84533e-06	9.60491e-06		708.376	4.18436e-06	9.95714e-06	-3.12537e-06	9.91569e-06		708.032	7.82726e-06	1.50777e-05	4.0168e-06	7.234e-06		708.032	-7.89179e-06	1.17568e-05	-3.62942e-06	7.59169e-06
708.611	2.19901e-05	1.54131e-05	6.83114e-06	9.92024e-06		708.611	5.84868e-06	9.37184e-06	-3.47165e-06	1.02412e-05		708.267	4.82847e-06	1.56865e-05	3.91985e-06	7.19769e-06		708.267	-1.15403e-05	1.25045e-05	-3.68929e-06	7.55358e-06
708.847	2.31569e-05	1.58721e-05	8.11765e-06	1.04339e-05		708.847	6.62679e-06	8.4587e-06	-2.70003e-06	1.07715e-05		708.502	2.91912e-06	1.66121e-05	4.80466e-06	8.41457e-06		708.502	-1.43776e-05	1.25533e-05	-4.08717e-06	8.83063e-06
709.083	2.27481e-05	1.76748e-05	9.21288e-06	1.11313e-05		709.083	4.35527e-06	9.21823e-06	-2.31689e-06	1.14915e-05		708.738	4.15979e-06	1.37523e-05	4.03233e-06	6.51042e-06		708.738	-1.01562e-05	1.03256e-05	-2.84202e-06	6.83233e-06
709.319	2.32044e-05	1.80117e-05	1.04167e-05	1.31506e-05		709.319	4.54812e-06	8.29409e-06	-3.21389e-06	1.35761e-05		708.973	6.51512e-06	1.57405e-05	5.01912e-06	8.38076e-06		708.973	-9.84705e-06	1.14e-05	-3.83303e-06	8.79515e-06
709.555	2.35725e-05	1.83228e-05	1.10866e-05	1.35519e-05		709.555	4.63559e-06	7.89948e-06	-2.95297e-06	1.39904e-05		709.208	3.51388e-06	1.72322e-05	5.49383e-06	8.79096e-06		709.208	-1.4399e-05	1.2475e-05	-3.78771e-06	9.22563e-06
709.791	2.3854e-05	1.74551e-05	1.0537e-05	1.24279e-05		709.791	5.81186e-06	7.54286e-06	-2.33081e-06	1.28301e-05		709.443	9.37541e-06	1.54457e-05	5.84826e-06	8.49844e-06		709.443	-6.62681e-06	1.01989e-05	-3.11534e-06	8.91865e-06
710.027	2.41345e-05	1.92622e-05	1.23591e-05	1.38847e-05		710.027	4.2866e-06	7.51931e-06	-2.00531e-06	1.43339e-05		709.678	7.25153e-06	1.73114e-05	8.71084e-06	1.20733e-05		709.678	-1.05586e-05	9.15638e-06	-4.01649e-06	1.26703e-05
710.263	2.38579e-05	1.89454e-05	1.24597e-05	1.40429e-05		710.263	4.36218e-06	7.06772e-06	-2.06928e-06	1.44973e-05		709.914	4.40528e-06	1.66693e-05	7.47011e-06	1.10025e-05		709.914	-1.27975e-05	9.79259e-06	-4.13637e-06	1.15466e-05
710.499	2.17188e-05	1.91319e-05	1.28678e-05	1.29334e-05		710.499	2.05553e-06	6.79693e-06	-4.85537e-07	1.33519e-05		710.149	-4.49871e-07	1.67486e-05	5.85206e-06	9.21459e-06		710.149	-1.78304e-05	1.15855e-05	-3.87517e-06	9.6702e-06
710.735	2.41585e-05	2.07009e-05	1.3895e-05	1.60354e-05		710.735	2.87995e-06	7.42622e-06	-2.702e-06	1.65543e-05		710.384	4.01903e-06	1.64449e-05	8.25081e-06	1.09052e-05		710.384	-1.2901e-05	8.71428e-06	-3.2386e-06	1.14444e-05
710.971	2.21959e-05	2.00265e-05	1.34869e-05	1.48424e-05		710.971	1.61452e-06	7.1216e-06	-1.86289e-06	1.53227e-05		710.619	5.4773e-06	1.59167e-05	7.38487e-06	1.07318e-05		710.619	-1.09341e-05	9.08334e-06	-3.93435e-06	1.12624e-05
711.206	2.16658e-05	2.12093e-05	1.46796e-05	1.59261e-05		711.206	-9.74581e-08	7.10861e-06	-1.78676e-06	1.64414e-05		710.854	6.96233e-06	1.82697e-05	1.09627e-05	1.42677e-05		710.854	-1.17311e-05	7.78685e-06	-4.06657e-06	1.49732e-05
711.442	2.52906e-05	2.06852e-05	1.5471e-05	1.66983e-05		711.442	4.16296e-06	5.68121e-06	-1.79211e-06	1.72385e-05		711.09	3.59755e-06	1.68302e-05	9.20685e-06	1.31043e-05		711.09	-1.36748e-05	8.13163e-06	-4.61156e-06	1.37523e-05
711.678	2.48088e-05	2.16931e-05	1.64083e-05	1.81545e-05		711.678	2.66722e-06	5.76827e-06	-2.36851e-06	1.87419e-05		711.325	4.94804e-06	1.85838e-05	9.11188e-06	1.38963e-05		711.325	-1.41852e-05	1.01025e-05	-5.55265e-06	1.45834e-05
711.914	2.1695e-05	1.98789e-05	1.46701e-05	1.5487e-05		711.914	1.37425e-06	5.66713e-06	-1.33449e-06	1.59882e-05		711.56	4.22717e-06	1.67145e-05	9.82315e-06	1.3227e-05		711.56	-1.2887e-05	7.34878e-06	-4.11566e-06	1.3881e-05
712.15	2.02882e-05	2.13506e-05	1.51386e-05	1.51748e-05		712.15	-1.58929e-06	6.73988e-06	-5.28157e-07	1.56658e-05		711.795	2.57839e-06	1.70052e-05	9.79818e-06	1.39298e-05		711.795	-1.48448e-05	7.69511e-06	-4.89048e-06	1.46186e-05
712.386	2.10265e-05	2.32631e-05	1.66321e-05	1.81266e-05		712.386	-2.79924e-06	7.22361e-06	-2.111e-06	1.87131e-05		712.03	8.40789e-06	1.79169e-05	1.12492e-05	1.57028e-05		712.03	-9.89579e-06	7.13001e-06	-5.30554e-06	1.64792e-05
712.622	2.02182e-05	2.10968e-05	1.63255e-05	1.53186e-05		712.622	-1.2832e-06	5.15602e-06	5.31107e-07	1.58143e-05		712.266	2.88528e-06	1.68683e-05	1.01429e-05	1.41075e-05		712.266	-1.43731e-05	7.18281e-06	-4.72947e-06	1.48051e-05
712.858	2.42766e-05	2.15982e-05	1.75903e-05	1.7748e-05		712.858	2.33836e-06	4.35127e-06	-7.35312e-07	1.83222e-05		712.501	3.28236e-06	1.59598e-05	9.42789e-06	1.32456e-05		712.501	-1.30563e-05	6.97555e-06	-4.53738e-06	1.39005e-05
713.094	2.388e-05	2.1182e-05	1.75517e-05	1.72225e-05		713.094	2.39008e-06	3.93184e-06	-2.2167e-07	1.77797e-05		712.736	8.35764e-09	1.42419e-05	7.4713e-06	1.07843e-05		712.736	-1.46262e-05	7.21945e-06	-3.90245e-06	1.13175e-05
713.33	2.31979e-05	2.25791e-05	1.83177e-05	1.78677e-05		713.33	2.57386e-07	4.61405e-06	-1.19343e-07	1.84458e-05		712.971	3.09269e-06	1.83341e-05	1.27641e-05	1.54412e-05		712.971	-1.55644e-05	5.93847e-06	-3.48606e-06	1.62047e-05
713.565	2.41041e-05	2.11886e-05	1.76029e-05	1.62188e-05		713.565	2.61157e-06	3.86229e-06	8.86699e-07	1.67436e-05		713.206	2.49529e-06	1.77167e-05	1.21004e-05	1.57706e-05		713.206	-1.55471e-05	6.00431e-06	-4.51226e-06	1.65504e-05
713.801	2.10186e-05	2.17647e-05	1.71982e-05	1.64642e-05		713.801	-1.13333e-06	4.93931e-06	2.15648e-07	1.6997e-05		713.442	-1.49577e-06	1.6064e-05	8.93204e-06	1.40364e-05		713.442	-1.79735e-05	7.63224e-06	-5.88497e-06	1.47304e-05
714.037	2.48671e-05	2.24656e-05	1.88512e-05	1.76254e-05		714.037	2.09499e-06	3.89664e-06	6.79736e-07	1.81957e-05		713.677	1.17645e-06	1.69611e-05	1.20048e-05	1.5971e-05		713.677	-1.60722e-05	5.31114e-06	-4.82318e-06	1.67607e-05
714.273	2.1325e-05	2.18562e-05	1.85963e-05	1.71599e-05		714.273	-8.07582e-07	3.50783e-06	9.096e-07	1.77151e-05		713.912	5.53117e-06	1.81342e-05	1.38866e-05	1.84785e-05		713.912	-1.28495e-05	4.57199e-06	-5.58353e-06	1.93922e-05
714.509	2.25473e-05	2.04233e-05	1.82393e-05	1.57142e-05		714.509	1.939e-06	2.31895e-06	2.06661e-06	1.62227e-05		714.147	3.93655e-06	1.59146e-05	1.07143e-05	1.3373e-05		714.147	-1.22797e-05	5.54712e-06	-3.3651e-06	1.40342e-05
714.745	2.12183e-05	2.3e-05	1.89878e-05	1.70651e-05		714.745	-2.12171e-06	4.31417e-06	1.40867e-06	1.76172e-05		714.382	-4.93542e-06	1.72781e-05	1.04577e-05	1.57827e-05		714.382	-2.26091e-05	7.30637e-06	-6.19571e-06	1.65631e-05
714.981	2.41843e-05	2.22743e-05	1.98451e-05	1.81047e-05		714.981	1.70419e-06	2.60065e-06	1.18903e-06	1.86905e-05		714.618	2.5613e-07	1.26175e-05	7.91208e-06	1.03164e-05		714.618	-1.26343e-05	5.01919e-06	-2.95525e-06	1.08265e-05
715.217	1.96858e-05	2.16067e-05	1.84559e-05	1.65105e-05		715.217	-2.18787e-06	3.37931e-06	1.44969e-06	1.70447e-05		714.853	-2.47104e-06	1.54553e-05	1.13225e-05	1.54174e-05		714.853	-1.81662e-05	4.44207e-06	-4.92672e-06	1.61798e-05
715.453	2.04642e-05	2.24355e-05	1.97207e-05	1.86463e-05		715.453	-2.20144e-06	2.92378e-06	4.9223e-07	1.92497e-05		715.088	-9.2122e-07	1.44882e-05	1.06592e-05	1.49942e-05		715.088	-1.56317e-05	4.12483e-06	-5.15002e-06	1.57356e-05
715.688	2.15552e-05	2.24738e-05	1.99305e-05	1.81e-05		715.688	-1.13419e-06	2.72266e-06	1.28107e-06	1.86856e-05		715.323	-3.90445e-06	1.56823e-05	1.17725e-05	1.47933e-05		715.323	-1.98136e-05	4.18789e-06	-3.80353e-06	1.55248e-05
715.924	2.07868e-05	2.31955e-05	2.04142e-05	1.90303e-05		715.924	-2.64446e-06	2.98979e-06	7.95429e-07	1.96461e-05		715.558	1.23022e-06	1.25513e-05	9.69205e-06	1.36562e-05		715.558	-1.1487e-05	3.09243e-06	-4.70662e-06	1.43314e-05
716.16	2.12848e-05	2.0769e-05	1.88952e-05	1.70659e-05		716.16	3.57042e-07	1.99633e-06	1.31325e-06	1.76181e-05		715.794	-2.67591e-08	1.451e-05	1.19739e-05	1.5815e-05		715.794	-1.4684e-05	2.74856e-06	-4.68825e-06	1.65969e-05
716.396	2.23693e-05	2.09998e-05	1.91576e-05	1.66351e-05		716.396	1.21351e-06	1.94821e-06	2.03422e-06	1.71733e-05		716.029	5.48967e-06	1.07374e-05	9.31999e-06	1.3669e-05		716.029	-5.33014e-06	1.57359e-06	-5.09866e-06	1.43449e-05
716.632	2.26709e-05	2.10279e-05	1.92485e-05	1.80684e-05		716.632	1.49222e-06	1.90688e-06	6.18757e-07	1.86531e-05		716.264	-2.37303e-06	1.52665e-05	1.15129e-05	1.55723e-05		716.264	-1.78574e-05	4.04029e-06	-4.89824e-06	1.63423e-05
716.868	2.09128e-05	2.11128e-05	1.94098e-05	1.81873e-05		716.868	-3.44343e-07	1.82322e-06	6.58177e-07	1.87758e-05		716.499	4.23947e-07	1.47386e-05	1.15483e-05	1.54554e-05		716.499	-1.44998e-05	3.44179e-06	-4.73759e-06	1.62196e-05
717.104	2.05438e-05	2.22788e-05	2.00231e-05	1.74735e-05		717.104	-1.92605e-06	2.39625e-06	2.0347e-06	1.80389e-05		716.734	-2.69775e-06	1.35698e-05	9.70789e-06	1.46976e-05		716.734	-1.64916e-05	4.17064e-06	-5.80106e-06	1.54243e-05
717.34	2.02377e-05	2.02747e-05	1.9224e-05	1.69801e-05		717.34	-1.25834e-07	1.09507e-06	1.73891e-06	1.75296e-05		716.97	-1.95549e-06	1.41564e-05	9.96158e-06	1.57482e-05		716.97	-1.63554e-05	4.53647e-06	-6.6634e-06	1.65268e-05
717.576	2.51015e-05	2.23315e-05	2.1298e-05	1.99163e-05		717.576	2.6825e-06	1.09373e-06	7.64566e-07	2.05607e-05		717.205	-6.42589e-06	1.2217e-05	9.78773e-06	1.38731e-05		717.205	-1.87839e-05	2.63962e-06	-4.84066e-06	1.45591e-05
717.812	2.15814e-05	2.17301e-05	1.99881e-05	1.8122e-05		717.812	-2.96276e-07	1.8527e-06	1.31665e-06	1.87083e-05		717.44	-7.95415e-07	1.02797e-05	9.1273e-06	1.37241e-05		717.44	-1.11421e-05	1.29735e-06	-5.35332e-06	1.44027e-05
718.048	2.33502e-05	1.99671e-05	1.897e-05	1.83246e-05		718.048	3.29865e-06	1.06896e-06	6.51352e-08	1.89175e-05		717.675	9.17068e-07	9.96182e-06	8.21113e-06	1.25121e-05		717.675	-9.14646e-06	1.92534e-06	-4.99253e-06	1.31307e-05
718.283	1.90571e-05	2.25234e-05	2.01114e-05	1.86876e-05		718.283	-3.67075e-06	2.58829e-06	8.47234e-07	1.92923e-05		717.91	1.40988e-06	1.09929e-05	8.54289e-06	1.50652e-05		717.91	-9.72534e-06	2.7029e-06	-7.37778e-06	1.58101e-05
718.519	1.97978e-05	2.14401e-05	2.00284e-05	1.88666e-05		718.519	-1.7619e-06	1.50832e-06	5.74241e-07	1.94771e-05		718.146	-3.26537e-07	1.05227e-05	8.77394e-06	1.56374e-05		718.146	-1.0951e-05	1.96688e-06	-7.75296e-06	1.64105e-05
718.755	2.05744e-05	1.98629e-05	1.89307e-05	1.66459e-05		718.755	6.32721e-07	9.65647e-07	1.79153e-06	1.71845e-05		718.381	-4.17881e-06	9.53431e-06	9.44297e-06	1.46373e-05		718.381	-1.37187e-05	1.84986e-07	-6.00614e-06	1.5361e-05
718.991	2.06962e-05	1.96763e-05	1.9302e-05	1.78099e-05		718.991	9.88333e-07	3.76428e-07	9.453e-07	1.83862e-05		718.616	-6.06042e-06	9.44121e-06	9.86514e-06	1.54309e-05		718.616	-1.54773e-05	-3.53841e-07	-6.4231e-06	1.61939e-05
719.227	2.04276e-05	2.00594e-05	1.95399e-05	1.58283e-05		719.227	3.24549e-07	4.89447e-07	3.2731e-06	1.63405e-05		718.851	-8.51569e-06	1.11496e-05	9.08579e-06	1.67688e-05		718.851	-1.97853e-05	2.31404e-06	-8.64237e-06	1.75979e-05
719.463	1.70305e-05	1.89507e-05	1.86311e-05	1.59034e-05		719.463	-1.94695e-06	2.92263e-07	2.26724e-06	1.6418e-05		719.086	-5.80902e-06	1.36297e-05	1.12128e-05	1.94327e-05		719.086	-1.95792e-05	2.69676e-06	-9.32013e-06	2.03936e-05
719.699	2.28372e-05	1.84581e-05	1.88624e-05	1.62927e-05		719.699	4.41367e-06	-4.89862e-07	2.09353e-06	1.68199e-05		719.322	3.11057e-06	1.24574e-05	1.00765e-05	2.00119e-05		719.322	-9.48533e-06	2.68778e-06	-1.10933e-05	2.10014e-05
719.935	1.93867e-05	1.83202e-05	1.83927e-05	1.6536e-05		719.935	1.07291e-06	-1.15665e-07	1.35845e-06	1.7071e-05		719.557	-7.88008e-06	9.82195e-06	7.42804e-06	1.33116e-05		719.557	-1.78411e-05	2.63273e-06	-6.64149e-06	1.39698e-05
720.171	2.20789e-05	1.72635e-05	1.93266e-05	1.56739e-05		720.171	4.99085e-06	-2.31111e-06	3.21807e-06	1.61811e-05		719.792	-3.73864e-06	6.78692e-06	6.80873e-06	1.17702e-05		719.792	-1.05245e-05	6.12898e-08	-5.62762e-06	1.23522e-05
720.407	2.25292e-05	2.00641e-05	2.13541e-05	1.97241e-05		720.407	2.57478e-06	-1.43184e-06	1.02403e-06	2.03623e-05		720.027	-7.32067e-06	6.39544e-06	5.75732e-06	1.35295e-05		720.027	-1.37535e-05	8.0721e-07	-8.5728e-06	1.41984e-05
720.642	1.92794e-05	1.73551e-05	1.87957e-05	1.48135e-05		720.642	2.047e-06	-1.64233e-06	3.58197e-06	1.52928e-05		720.262	-7.21205e-06	8.16816e-06	7.70384e-06	1.42072e-05		720.262	-1.54075e-05	6.01802e-07	-7.31612e-06	1.49097e-05
720.878	1.90147e-05	1.84865e-05	1.95646e-05	1.74798e-05		720.878	6.19938e-07	-1.2111e-06	1.56046e-06	1.80454e-05		720.498	-5.64852e-06	1.2258e-05	1.07949e-05	2.14509e-05		720.498	-1.79919e-05	1.72908e-06	-1.18973e-05	2.25116e-05
721.114	1.88445e-05	1.49427e-05	1.63117e-05	1.32727e-05		721.114	4.01829e-06	-1.54582e-06	2.66988e-06	1.37021e-05		720.733	-9.43439e-06	9.63942e-06	1.01385e-05	1.84543e-05		720.733	-1.90453e-05	-3.86609e-07	-9.36928e-06	1.93668e-05
721.35	1.72855e-05	1.75368e-05	1.86152e-05	1.45734e-05		721.35	-1.59334e-07	-1.25065e-06	3.65048e-06	1.5045e-05		720.968	-2.89076e-06	7.41759e-06	8.32454e-06	1.44573e-05		720.968	-1.02561e-05	-8.55251e-07	-6.95159e-06	1.51722e-05
721.586	1.95841e-05	1.50032e-05	1.63763e-05	1.33067e-05		721.586	4.69774e-06	-1.55085e-06	2.69992e-06	1.37373e-05		721.203	-7.12894e-06	8.72398e-06	9.20894e-06	1.59979e-05		721.203	-1.58251e-05	-3.97639e-07	-7.69511e-06	1.6789e-05
721.822	1.51028e-05	1.51286e-05	1.5969e-05	1.38153e-05		721.822	4.57214e-08	-9.54624e-07	1.74939e-06	1.42623e-05		721.438	-1.67371e-05	8.76362e-06	7.64698e-06	1.70601e-05		721.438	-2.55659e-05	1.34137e-06	-1.04162e-05	1.79037e-05
722.058	1.50962e-05	1.46332e-05	1.50486e-05	1.34005e-05		722.058	4.98422e-07	-4.83508e-07	1.24714e-06	1.38341e-05		721.674	-1.21909e-05	7.30608e-06	7.55633e-06	1.47524e-05		721.674	-1.94828e-05	-1.42428e-07	-8.04749e-06	1.54818e-05
722.294	1.63056e-05	1.50861e-05	1.66433e-05	1.37011e-05		722.294	1.35191e-06	-1.74797e-06	2.55725e-06	1.41444e-05		721.909	-9.83348e-06	3.53839e-06	6.03624e-06	1.37316e-05		721.909	-1.32274e-05	-2.51186e-06	-8.50479e-06	1.44106e-05
722.53	1.61042e-05	1.53288e-05	1.66948e-05	1.43614e-05		722.53	8.91534e-07	-1.52843e-06	1.91498e-06	1.48261e-05		722.144	-1.06888e-05	6.42384e-06	9.26923e-06	1.71865e-05		722.144	-1.6948e-05	-2.87574e-06	-8.90127e-06	1.80363e-05
722.765	1.01834e-05	1.3188e-05	1.41355e-05	1.17266e-05		722.765	-2.92398e-06	-1.07586e-06	2.07725e-06	1.2106e-05		722.379	-8.28872e-06	8.82029e-06	8.27949e-06	1.75186e-05		722.379	-1.71408e-05	7.29195e-07	-1.02619e-05	1.83848e-05
723.001	1.65894e-05	1.34751e-05	1.57389e-05	1.48845e-05		723.001	3.30637e-06	-2.47273e-06	3.8961e-07	1.53661e-05		722.614	-2.14749e-05	7.66533e-06	7.91263e-06	1.79947e-05		722.614	-2.91264e-05	-9.02865e-08	-1.11426e-05	1.88844e-05
723.237	1.52343e-05	1.12974e-05	1.49252e-05	1.23559e-05		723.237	4.24494e-06	-3.98682e-06	2.22058e-06	1.27556e-05		722.85	-1.2558e-05	1.46679e-06	4.38152e-06	1.30579e-05		722.85	-1.38563e-05	-2.93626e-06	-9.46906e-06	1.37036e-05
723.473	1.0786e-05	1.16672e-05	1.34682e-05	1.159e-05		723.473	-7.28202e-07	-1.99125e-06	1.54047e-06	1.1965e-05
723.709	1.20429e-05	1.61562e-05	1.7747e-05	1.72795e-05		723.709	-3.97839e-06	-1.73487e-06	-8.24947e-08	1.78386e-05
723.945	8.76695e-06	1.30065e-05	1.55343e-05	1.49596e-05		723.945	-4.02501e-06	-2.75359e-06	1.01955e-07	1.54436e-05
724.181	7.57827e-06	1.19338e-05	1.32849e-05	1.35609e-05		724.181	-4.24092e-06	-1.46003e-06	-7.20434e-07	1.39997e-05
724.417	6.37282e-06	1.03863e-05	1.37815e-05	1.1983e-05		724.417	-3.72527e-06	-3.7191e-06	1.44651e-06	1.23707e-05
724.653	9.77518e-06	1.2381e-05	1.48219e-05	1.49027e-05		724.653	-2.39884e-06	-2.64608e-06	-5.64754e-07	1.53849e-05
724.889	8.18733e-06	1.03595e-05	1.18052e-05	1.19617e-05		724.889	-2.04959e-06	-1.56499e-06	-5.46802e-07	1.23487e-05
725.125	6.12e-06	1.2362e-05	1.32145e-05	1.47442e-05		725.125	-6.16988e-06	-8.93981e-07	-2.03742e-06	1.52213e-05
725.36	8.60246e-06	1.05812e-05	1.34332e-05	1.31856e-05		725.36	-1.73682e-06	-3.09874e-06	-1.74197e-07	1.36122e-05
725.596	5.32724e-06	1.18264e-05	1.28762e-05	1.28529e-05		725.596	-6.41008e-06	-1.13923e-06	-3.9219e-07	1.32687e-05
725.832	6.57885e-07	9.23944e-06	1.03924e-05	8.6158e-06		725.832	-8.48353e-06	-1.28627e-06	1.53311e-06	8.89457e-06
726.068	4.78581e-06	9.7596e-06	1.2312e-05	1.20643e-05		726.068	-4.75726e-06	-2.77371e-06	-1.37903e-07	1.24547e-05
726.304	1.19761e-06	7.15062e-06	1.02804e-05	1.01313e-05		726.304	-5.68751e-06	-3.39814e-06	-1.75894e-07	1.04592e-05
726.54	1.18283e-05	4.85484e-06	1.0146e-05	9.54804e-06		726.54	7.42231e-06	-5.75182e-06	3.00781e-07	9.85698e-06
726.776	5.61845e-06	6.3914e-06	1.10171e-05	1.11376e-05		726.776	-3.80593e-07	-5.01549e-06	-4.83396e-07	1.14979e-05
727.012	-5.94389e-07	6.30112e-06	9.034e-06	8.97192e-06		727.012	-6.66368e-06	-2.96584e-06	-2.27085e-07	9.26222e-06
727.248	1.76203e-06	8.69512e-06	1.26872e-05	1.25434e-05		727.248	-6.59444e-06	-4.33347e-06	-2.59358e-07	1.29493e-05
727.484	1.99096e-06	5.51178e-06	9.15996e-06	1.09585e-05		727.484	-3.21158e-06	-3.92151e-06	-2.18898e-06	1.1313e-05
727.719	-3.40477e-06	5.87424e-06	9.5796e-06	1.06311e-05		727.719	-8.96483e-06	-3.9985e-06	-1.41654e-06	1.09751e-05
727.955	-1.50162e-06	9.37095e-06	1.06747e-05	1.23997e-05		727.955	-1.07622e-05	-1.37965e-06	-2.16073e-06	1.28009e-05
728.191	-1.23134e-06	3.14429e-06	7.9575e-06	8.41216e-06		728.191	-3.96741e-06	-5.21229e-06	-7.35988e-07	8.68435e-06
728.427	-4.45836e-06	1.56958e-06	4.79072e-06	6.0125e-06		728.427	-5.75486e-06	-3.46985e-06	-1.4407e-06	6.20704e-06
728.663	-2.90826e-06	1.2403e-06	5.74331e-06	6.42676e-06		728.663	-3.76667e-06	-4.87123e-06	-9.05071e-07	6.63471e-06
728.899	-8.27036e-06	4.73801e-06	8.34163e-06	9.13247e-06		728.899	-1.27028e-05	-3.89336e-06	-1.10216e-06	9.42796e-06
729.135	1.21678e-06	1.59027e-06	6.97754e-06	7.19858e-06		729.135	8.34481e-08	-5.83974e-06	-4.58436e-07	7.4315e-06
729.371	-3.64054e-06	3.60323e-07	5.3553e-06	6.18651e-06		729.371	-3.57727e-06	-5.40197e-06	-1.04799e-06	6.38669e-06
729.607	1.07897e-06	1.76402e-06	6.70071e-06	8.07401e-06		729.607	-2.66464e-07	-5.32786e-06	-1.66196e-06	8.33525e-06
729.842	-2.60068e-06	2.71244e-06	7.34477e-06	9.0518e-06		729.842	-4.92039e-06	-4.991e-06	-2.03397e-06	9.34468e-06
730.078	-5.24526e-06	3.2739e-06	6.46369e-06	9.55826e-06		730.078	-8.24896e-06	-3.39831e-06	-3.46551e-06	9.86753e-06
730.314	-3.37756e-06	1.82403e-06	6.17081e-06	7.82714e-06		730.314	-4.83308e-06	-4.68225e-06	-1.94264e-06	8.0804e-06
730.55	-8.85959e-06	-2.46517e-06	3.25899e-06	1.82716e-06		730.55	-5.9087e-06	-6.23834e-06	1.40118e-06	1.88628e-06
730.786	-1.16241e-05	3.40241e-07	3.3737e-06	3.33885e-06		730.786	-1.17071e-05	-3.29143e-06	-7.2526e-08	3.44688e-06
731.022	7.665e-07	-6.32251e-07	5.49858e-06	6.58942e-06		731.022	1.91867e-06	-6.62897e-06	-1.32582e-06	6.80263e-06
731.258	-6.59486e-06	1.58127e-07	4.21985e-06	6.9936e-06		731.258	-6.40879e-06	-4.35067e-06	-3.0553e-06	7.21989e-06
731.494	3.40195e-07	-2.08755e-06	3.9598e-06	6.97013e-06		731.494	2.94034e-06	-6.49998e-06	-3.29583e-06	7.19566e-06
731.73	-2.82836e-07	-3.76212e-06	2.38313e-06	4.57355e-06		731.73	4.00029e-06	-6.62263e-06	-2.38203e-06	4.72154e-06
731.966	-4.39156e-06	-1.96326e-06	3.16627e-06	5.34408e-06		731.966	-1.99346e-06	-5.52099e-06	-2.3941e-06	5.51699e-06
732.202	-7.01104e-06	-2.01717e-06	2.95694e-06	4.76301e-06		732.202	-4.57215e-06	-5.35984e-06	-1.99617e-06	4.91713e-06
732.437	-4.787e-06	-1.58073e-06	1.90211e-06	6.14523e-06		732.437	-2.91136e-06	-3.69327e-06	-4.52645e-06	6.34407e-06
732.673	1.58963e-06	-1.21692e-06	4.6592e-06	7.08601e-06		732.673	3.3047e-06	-6.32591e-06	-2.70445e-06	7.31529e-06
732.909	-3.3875e-06	-5.45178e-06	1.37457e-06	3.74528e-06		732.909	2.64303e-06	-7.3579e-06	-2.53909e-06	3.86646e-06
733.145	-3.54414e-06	-4.70319e-06	8.36419e-07	2.51021e-06		733.145	1.62874e-06	-5.97597e-06	-1.78834e-06	2.59143e-06
733.381	-7.59849e-06	-1.08308e-06	2.29765e-06	4.97602e-06		733.381	-6.22896e-06	-3.61383e-06	-2.89272e-06	5.13703e-06
733.617	-6.5031e-06	-4.98331e-06	1.50732e-06	4.54676e-06		733.617	-9.69585e-07	-6.98031e-06	-3.24708e-06	4.69388e-06
733.853	-5.50416e-06	-4.31786e-06	2.37974e-06	8.22491e-06		733.853	-6.1888e-07	-7.14863e-06	-6.22768e-06	8.49103e-06
734.089	-4.51966e-06	-5.19089e-06	1.67937e-06	2.15885e-06		734.089	1.25393e-06	-7.4434e-06	-5.58889e-07	2.2287e-06
734.325	2.56689e-06	-1.23902e-05	-1.54564e-06	-1.2578e-06		734.325	1.58769e-05	-1.17587e-05	-2.52851e-07	-1.2985e-06
734.561	-4.84263e-06	-9.0995e-06	-4.69551e-06	-2.55328e-07		734.561	4.6299e-06	-4.68869e-06	-4.52026e-06	-2.63589e-07
734.796	1.00514e-05	-9.40178e-06	-2.21105e-06	2.82077e-06		734.796	2.00625e-05	-7.69993e-06	-5.22324e-06	2.91204e-06
735.032	-2.78722e-06	-8.21371e-06	-1.42464e-06	2.9638e-06		735.032	6.00184e-06	-7.27708e-06	-4.57168e-06	3.0597e-06
735.268	-4.61106e-06	-8.29009e-06	-1.74414e-06	5.0912e-06		735.268	4.23347e-06	-6.96434e-06	-7.13612e-06	5.25594e-06
735.504	3.07706e-06	-4.48839e-06	-3.37422e-07	3.81819e-06		735.504	7.91705e-06	-4.41985e-06	-4.36187e-06	3.94173e-06
735.74	-8.14133e-06	-1.10916e-05	-5.58533e-06	1.88246e-06		735.74	3.41648e-06	-5.82388e-06	-7.67729e-06	1.94337e-06
735.976	-1.4914e-05	-6.92729e-06	-7.85814e-06	3.00828e-07		735.976	-8.0667e-06	1.17312e-06	-8.33103e-06	3.10562e-07
736.212	8.03943e-06	-7.90196e-06	-2.06445e-06	4.93223e-06		736.212	1.64357e-05	-6.19257e-06	-7.29552e-06	5.09182e-06
736.448	8.95098e-06	-1.17981e-05	-4.19247e-06	3.32888e-06		736.448	2.13933e-05	-8.10015e-06	-7.77874e-06	3.43659e-06
736.684	2.01014e-06	-8.68751e-06	-3.55595e-06	3.83742e-06		736.684	1.1132e-05	-5.41882e-06	-7.66467e-06	3.96159e-06
736.919	2.59652e-06	-3.80979e-06	-3.1374e-06	6.53922e-06		736.919	6.46219e-06	-5.35672e-07	-1.00808e-05	6.7508e-06
737.155	2.8078e-06	-1.01325e-05	-6.06576e-06	2.24264e-06		737.155	1.32843e-05	-4.24542e-06	-8.54628e-06	2.3152e-06
737.391	1.06149e-06	-1.14741e-05	-6.94346e-06	-3.93307e-06		737.391	1.29196e-05	-4.8548e-06	-2.94297e-06	-4.06033e-06
737.627	-3.49002e-07	-1.99322e-05	-1.22201e-05	-2.10846e-06		737.627	2.02361e-05	-8.16384e-06	-1.02446e-05	-2.17668e-06
737.863	1.1436e-05	-1.707e-05	-6.99473e-06	1.83893e-08		737.863	2.93598e-05	-1.07896e-05	-7.15324e-06	1.89843e-08
738.099	-6.04218e-06	-1.23706e-05	-9.64221e-06	-2.19462e-06		738.099	6.55895e-06	-2.81077e-06	-7.52473e-06	-2.26563e-06
738.335	1.23593e-05	-1.05475e-05	-4.05339e-06	7.29576e-06		738.335	2.34563e-05	-6.81773e-06	-1.18111e-05	7.53182e-06
738.571	1.42473e-05	-9.26302e-06	-4.99147e-06	6.57024e-06		738.571	2.38713e-05	-4.4024e-06	-1.20044e-05	6.78283e-06
738.807	-6.42992e-07	-8.98085e-06	-7.98805e-06	5.90136e-06		738.807	8.4204e-06	-7.98936e-07	-1.43568e-05	6.09231e-06
739.043	1.05007e-05	-1.47006e-05	-1.09262e-05	-8.09539e-08		739.043	2.55202e-05	-3.87749e-06	-1.10584e-05	-8.35732e-08
739.279	1.81997e-06	-1.15505e-05	-9.49723e-06	4.70988e-06		739.279	1.35429e-05	-1.94299e-06	-1.46422e-05	4.86228e-06
739.514	1.65969e-05	-1.5569e-05	-1.06371e-05	-2.81596e-06		739.514	3.25833e-05	-5.19382e-06	-7.88557e-06	-2.90707e-06
739.75	1.0779e-05	-1.39121e-05	-1.38717e-05	-1.21182e-06		739.75	2.46929e-05	2.09543e-07	-1.28725e-05	-1.25103e-06
739.986	1.09913e-05	-1.79831e-05	-1.44294e-05	-1.87619e-06		739.986	2.92744e-05	-3.60394e-06	-1.27422e-05	-1.93689e-06
740.222	1.691e-05	-1.76598e-05	-1.38174e-05	-3.70982e-07		740.222	3.48941e-05	-3.89919e-06	-1.37019e-05	-3.82986e-07
740.458	1.86906e-05	-1.26461e-05	-8.70895e-06	2.54243e-06		740.458	3.16692e-05	-4.04583e-06	-1.15575e-05	2.62469e-06
740.694	1.68671e-05	-1.42899e-05	-1.02966e-05	5.90737e-06		740.694	3.14937e-05	-4.00758e-06	-1.67176e-05	6.09851e-06
740.93	1.43499e-05	-1.31583e-05	-1.31388e-05	1.99653e-07		740.93	2.75083e-05	2.45816e-07	-1.36103e-05	2.06113e-07

## Sheet: Supplementary Fig 13
Supplementary Fig 13a						Supplementary Fig 13b
Total polyamine content
							NL	SD	HL	SD
NL	HL	sd(NL)	sd(HL)			CAD	0.710667	0.103761	163.376	4.88429
56.598	574.156	0.38521	27.9953			PUT	19.3867	0.256223	158.59	8.27892
						DAP	26.485	0.252327	159.521	15.3333
	data points					nSPD	0.764667	0.0841982	4.35267	0.282194
NL	56.227					SPD	8.134	0.47656	81.4697	1.66574
NL	56.996					hSPD	0.0913333	0.00665833	0.945333	0.0807857
NL	56.571					tSPM	0.00466667	0.00152753	0.0116667	0.0023094
HL	541.895					SPM	1.021	0.138752	5.89033	0.80719
HL	588.514
HL	592.06						NL	HL
							data points	data points
						CAD	0.673	157.771
						CAD	0.631	165.636
						CAD	0.828	166.721
						PUT	19.179	149.053
						PUT	19.673	163.932
						PUT	19.308	162.784
						DAP	26.753	142.128
						DAP	26.45	165.35
						DAP	26.252	171.085
						nSPD	0.852	4.226
						nSPD	0.758	4.676
						nSPD	0.684	4.156
						SPD	7.601	82.717
						SPD	8.519	82.114
						SPD	8.282	79.578
						hSPD	0.087	0.853
						hSPD	0.099	1.003
						hSPD	0.088	0.98
						tSPM	0.005	0.009
						tSPM	0.003	0.013
						tSPM	0.006	0.013
						SPM	1.077	5.138
						SPM	0.863	5.79
						SPM	1.123	6.743

## Sheet: Supplementary Fig 14
Supplementary Fig 14a							Supplementary Fig 14b
Delay(ps)	1 nJ	1.5 nJ	2.5 nJ	5.0 nJ	17.5 nJ		Delay (ps)	0.6 nJ	1.5 nJ	2.5 nJ	13.0 nJ	19.3 nJ
-10.0522	-1.64525e-05	1.39346e-05	1.91085e-06	2.44929e-06	-2.02716e-06		-10	5.76813e-06	-6.68146e-06	3.94694e-06	-4.57445e-08	-3.50957e-07
-5.05221	-5.82155e-06	-8.9835e-06	-2.26812e-05	-1.25207e-06	9.77176e-07		-5	-5.76813e-06	6.68146e-06	-3.94694e-06	4.57445e-08	3.50957e-07
-0.55221	-2.04535e-05	1.48504e-05	-7.86673e-06	2.71467e-06	-2.44281e-07		-0.5	-2.44104e-06	3.26974e-07	-8.74114e-06	-1.42642e-07	-1.05602e-07
-0.45221	1.82932e-05	-9.24467e-06	1.47194e-05	9.28813e-08	1.81029e-06		-0.4	-8.4328e-06	1.50207e-07	3.3674e-06	3.20525e-07	3.19982e-07
-0.35221	2.44344e-05	-1.05568e-05	1.39177e-05	-4.00478e-06	-5.16023e-07		-0.3	3.74543e-06	-2.026e-08	9.37915e-07	1.2089e-06	-2.102e-07
-0.25221	-4.47177e-06	-2.73855e-06	-7.62121e-06	1.09644e-06	-6.97199e-07		-0.2	-1.11438e-05	8.67043e-06	1.67701e-07	-2.50468e-07	2.40358e-08
-0.15221	-6.65262e-06	-1.50204e-06	-1.38259e-05	-3.53724e-06	5.54738e-07		-0.1	-1.15921e-05	-6.17952e-07	-6.40555e-06	-5.10746e-08	-1.86333e-06
-0.10221	1.8946e-05	4.05506e-06	-8.46683e-06	2.21739e-06	1.87287e-06		-0.05	6.47663e-06	-1.60305e-05	-2.45472e-06	-7.8968e-08	-2.74154e-06
-0.05221	-5.83407e-06	-1.17844e-05	-5.12219e-06	-2.6842e-06	-3.06491e-06		0	9.48345e-06	-1.25065e-05	-7.2334e-06	2.69534e-06	-6.60522e-06
-0.00221	-8.15026e-06	-1.33693e-05	-3.75049e-05	-3.18323e-05	-2.62267e-05		0.05	-5.33657e-05	-3.56384e-05	-2.43799e-05	-3.71981e-06	-3.91391e-05
0.04779	-0.000116135	-0.000104589	-0.000115312	-0.00011117	-0.000116664		0.1	-0.000111729	-0.000143163	-0.000157732	-5.99554e-05	-0.000177252
0.14779	-0.000326175	-0.000331398	-0.000341598	-0.000339466	-0.000362354		0.2	-0.000780875	-0.000787632	-0.000794076	-0.000670411	-0.000863329
0.24779	-0.000379969	-0.00038445	-0.000408568	-0.000408335	-0.000438264		0.3	-0.00103	-0.00105	-0.00106	-0.00104	-0.00111
0.34779	-0.00039638	-0.000425949	-0.000429663	-0.00044079	-0.000462		0.4	-0.00108	-0.00108	-0.00108	-0.00111	-0.00113
0.44779	-0.000426802	-0.000419286	-0.000428226	-0.000442184	-0.000470374		0.5	-0.00109	-0.00105	-0.00109	-0.00109	-0.00113
0.94779	-0.000444529	-0.000455581	-0.000458731	-0.000471106	-0.000477354		1	-0.0011	-0.00109	-0.00112	-0.00112	-0.00113
1.44779	-0.000466823	-0.000481107	-0.000472767	-0.000476714	-0.000487364		1.5	-0.00111	-0.0011	-0.00113	-0.00111	-0.00112
1.94779	-0.000479425	-0.000470195	-0.000487184	-0.000480271	-0.000483536		2	-0.00112	-0.0011	-0.00113	-0.00112	-0.00111
2.44779	-0.000521109	-0.000490875	-0.000494909	-0.000486876	-0.000477853		2.5	-0.00111	-0.00114	-0.00112	-0.00115	-0.00111
2.94779	-0.0004976	-0.00048987	-0.000486417	-0.000480394	-0.000476777		3	-0.00112	-0.00111	-0.00113	-0.00113	-0.00111
3.44779	-0.00045977	-0.000487937	-0.000483183	-0.000492455	-0.000472361		3.5	-0.00114	-0.00112	-0.00112	-0.00112	-0.0011
3.94779	-0.000501568	-0.000492579	-0.0004817	-0.000484562	-0.000470865		4	-0.00115	-0.00113	-0.00112	-0.00112	-0.00109
4.44779	-0.00046176	-0.000493963	-0.000489601	-0.000490248	-0.000465856		4.5	-0.00111	-0.0011	-0.00112	-0.00111	-0.00107
4.94779	-0.00047066	-0.000468553	-0.000486703	-0.000479727	-0.00046306		5	-0.00113	-0.00112	-0.00113	-0.00113	-0.00107
5.44779	-0.000473279	-0.000469884	-0.000483371	-0.000482508	-0.000458195		5.5	-0.00112	-0.0011	-0.00111	-0.00104	-0.00106
5.94779	-0.000461359	-0.000492467	-0.000480467	-0.000479504	-0.000457975		6	-0.00114	-0.00112	-0.00112	-0.00105	-0.00106
6.44779	-0.000531942	-0.000477852	-0.000486199	-0.000475494	-0.000453841		6.5	-0.00112	-0.00111	-0.0011	-0.00106	-0.00106
6.94779	-0.000498261	-0.000487088	-0.000474394	-0.000480365	-0.000443479		7	-0.00115	-0.00113	-0.0011	-0.00105	-0.00104
7.44779	-0.000470133	-0.00049006	-0.000482055	-0.00047512	-0.000437992		7.5	-0.00111	-0.0011	-0.00111	-0.00109	-0.00103
7.94779	-0.000433034	-0.000492159	-0.000485125	-0.000478969	-0.000439692		8	-0.00114	-0.00112	-0.00111	-0.00108	-0.00104
8.44779	-0.000497418	-0.000485893	-0.000485233	-0.000474809	-0.000435327		8.5	-0.00114	-0.00113	-0.00111	-0.00106	-0.00103
8.94779	-0.000470336	-0.000502762	-0.000481341	-0.000474486	-0.000432598		9	-0.0011	-0.0011	-0.0011	-0.0011	-0.00103
9.44779	-0.000481245	-0.000464152	-0.000484423	-0.000476643	-0.000424107		9.5	-0.00113	-0.0011	-0.00113	-0.00109	-0.00103
9.94779	-0.000491918	-0.000472868	-0.000481263	-0.00047126	-0.000424295		10	-0.00111	-0.00112	-0.00112	-0.00107	-0.00102
10.9478	-0.000463296	-0.000468062	-0.000474696	-0.000464499	-0.00042111		11	-0.00111	-0.0011	-0.00111	-0.00106	-0.00101
11.9478	-0.000479055	-0.000489598	-0.000478912	-0.000464993	-0.000407199		12	-0.00113	-0.00111	-0.0011	-0.00105	-0.000994216
12.9478	-0.000494019	-0.000493813	-0.000480443	-0.000477667	-0.000405676		13	-0.00112	-0.00112	-0.00111	-0.00104	-0.000983165
13.9478	-0.000496726	-0.000486171	-0.000465542	-0.00045909	-0.000401689		14	-0.00111	-0.00111	-0.00112	-0.00101	-0.00097944
14.9478	-0.000452197	-0.000467121	-0.000463377	-0.000452938	-0.000392516		15	-0.00112	-0.00109	-0.00112	-0.001	-0.00096856
15.9478	-0.000462466	-0.0004753	-0.000475019	-0.000451144	-0.000390966		16	-0.00112	-0.00109	-0.00113	-0.00103	-0.000961704
16.9478	-0.000485525	-0.000480628	-0.000465639	-0.00045303	-0.000387422		17	-0.0011	-0.00109	-0.0011	-0.001	-0.000958477
17.9478	-0.00048197	-0.000466026	-0.000454415	-0.000452211	-0.000383969		18	-0.00108	-0.00112	-0.0011	-0.001	-0.000938831
18.9478	-0.000494008	-0.000484741	-0.000454027	-0.000443447	-0.000378322		19	-0.00113	-0.00112	-0.0011	-0.000979097	-0.000936059
19.9478	-0.00048981	-0.000459475	-0.000448713	-0.00043934	-0.000376335		20	-0.00112	-0.00109	-0.00109	-0.000977503	-0.000938932
21.9478	-0.000492356	-0.000461898	-0.000436991	-0.000443247	-0.000366052		22	-0.00114	-0.00112	-0.00112	-0.000980366	-0.000924863
24.9478	-0.000462142	-0.000477548	-0.000456402	-0.000432955	-0.000358459		25	-0.00113	-0.00112	-0.0011	-0.000957417	-0.000910035
29.9478	-0.000438305	-0.000456309	-0.000464994	-0.000423512	-0.00034461		30	-0.00108	-0.0011	-0.00109	-0.000925371	-0.000893096
34.9478	-0.000451167	-0.000440141	-0.000444402	-0.000416944	-0.000333235		35	-0.00108	-0.0011	-0.00108	-0.000940686	-0.000876932
39.9478	-0.000420161	-0.000456152	-0.000435331	-0.00040209	-0.000324712		40	-0.0011	-0.00108	-0.00107	-0.000942017	-0.000864438
44.9478	-0.000442001	-0.000443433	-0.000430759	-0.000403418	-0.00031909		45	-0.00111	-0.00107	-0.00106	-0.000927829	-0.00085224
49.9478	-0.000458719	-0.000438949	-0.000432709	-0.000397713	-0.000312443		50	-0.00108	-0.00107	-0.00105	-0.000885709	-0.000847722
59.9478	-0.000428548	-0.000437442	-0.000428199	-0.000384986	-0.000298527		60	-0.00109	-0.00108	-0.00104	-0.000871343	-0.000824278
69.9478	-0.000419571	-0.0004268	-0.000402723	-0.000377494	-0.000288434		70	-0.00107	-0.00106	-0.00102	-0.000857754	-0.000813357
79.9478	-0.000445657	-0.00040305	-0.000403435	-0.00036689	-0.000282741		80	-0.0011	-0.00105	-0.00102	-0.000859	-0.000806727
89.9478	-0.000413772	-0.000409969	-0.000404593	-0.000359356	-0.000277287		90	-0.00107	-0.00105	-0.00102	-0.000872034	-0.000797193
99.9478	-0.000407918	-0.000407859	-0.000387997	-0.000356331	-0.000267837		100	-0.00103	-0.00103	-0.00101	-0.000833851	-0.000786139
119.948	-0.000426688	-0.000403455	-0.000373093	-0.000346303	-0.000255913		120	-0.00105	-0.00102	-0.000990768	-0.000827046	-0.000772143
139.948	-0.000380804	-0.000398205	-0.000372578	-0.000331953	-0.000249336		140	-0.00106	-0.00101	-0.000989112	-0.000831886	-0.000766393
159.948	-0.000361768	-0.00036631	-0.000366099	-0.000321887	-0.000240454		160	-0.00104	-0.000986813	-0.000969172	-0.000817171	-0.000755162
179.948	-0.000362307	-0.000368568	-0.000358017	-0.000311807	-0.000231596		180	-0.00101	-0.000987197	-0.000963575	-0.000815709	-0.000744052
199.948	-0.000344343	-0.000339864	-0.000356892	-0.000308578	-0.000226435		200	-0.00102	-0.000977606	-0.000941943	-0.000793623	-0.0007376
239.948	-0.000356642	-0.000347554	-0.000338656	-0.000302021	-0.000215621		240	-0.000988346	-0.000961973	-0.000957401	-0.000726354	-0.000721976
299.948	-0.000356984	-0.000349458	-0.000327276	-0.000302289	-0.000203872		300	-0.000957718	-0.000938986	-0.000922191	-0.000727149	-0.000698536

## Sheet: Supplementary Table 6
Interacting subunits	C. ohadii
	FRET rate	lifetime
	kFRET (ps-1)	τ (ps)
L-LHCII (chain 16) → Lhcb4	0.0298066	33.5496
L-LHCII (chain 14) → Lhcb4	0.00148199	674.769
L-LHCII (chain 16) → M-LHCII (chain 6)	0.00116279	860.003
L-LHCII (chain 16) → M-LHCII (chain 4)	0.0983166	10.1712
M-LHCII (chain 6) → Lhcb4	0.0390811	25.5878
M-LHCII (chain 6) → S-LHCII (chain G)	0.249186	4.01307
M-LHCII (chain 6) → S-LHCII (chain Y)	0.000785072	1273.77
M-LHCII (chain 5) → S-LHCII (chain G)	0.00126718	789.156
M-LHCII (chain 6) → L-LHCII (chain 16)	0.0011576	863.853
M-LHCII (chain 4) → L-LHCII (chain 16)	0.109634	9.12124
S-LHCII (chain N) → Lhcb5	0.0211942	47.1826
S-LHCII (chain Y) → CP43	0.0729425	13.7094
S-LHCII (chain Y) → Lhcb4	0.00200636	498.414
S-LHCII (chain Y) → M-LHCII (chain 6)	0.000783722	1275.96
S-LHCII (chain G) → M-LHCII (chain 5)	0.00112322	890.3
S-LHCII (chain G) → M-LHCII (chain 6)	0.277872	3.59878
Lhcb5 → S-LHCII (chain N)	0.01793	55.7726
Lhcb5 → CP43	0.0850105	11.7633
Lhcb4 → CP47	0.258005	3.8759
Lhcb4 → S-LHCII (chain Y)	0.00171575	582.836
Lhcb4 → M-LHCII (chain 6)	0.0334099	29.9313
Lhcb4 → L-LHCII (chain 16)	0.0255154	39.192
Lhcb4 → L-LHCII (chain 14)	0.001136	880.282

## Sheet: Supplementary Table 7
	analysis #	Bounded [fmol/uL]								Free [fmol/uL]								Conjugated [fmol/uL]								Total [fmol/uL]									[fmol/uL]
		CAD	PUT	DAP	NorSPD	SPD	HomoSPD	ThSPM	SPM	CAD	PUT	DAP	NorSPD	SPD	HomoSPD	ThSPM	SPM	CAD	PUT	DAP	NorSPD	SPD	HomoSPD	ThSPM	SPM	CAD	PUT	DAP	NorSPD	SPD	HomoSPD	ThSPM	SPM	Total	Average
C. ohadii - HL	1	47550.3	52460.7	58361.5	588.903	28219.5	377.456	5.09068	3657.63	110221	96592.3	83766.5	3133.74	54496.7	476.221	4.27506	1480.45	0	0	0	503.2	0	0	0	0	157772	149053	142128	4225.84	82716.2	853.677	9.36574	5138.08	541896
HL 1700 μmol.m-2.s-1	2	47093.9	50497	62332.4	363.95	28419.9	395.214	6.69633	3891.23	118542	113435	103018	3887.61	53694.3	607.893	5.54139	1899.5	0	0	0	423.774	0	0	0	0	165636	163932	165350	4675.34	82114.2	1003.11	12.2377	5790.73	588514
	3	45229.4	48694.9	59815.4	474.718	27395.7	486.705	8.66278	5333.51	121492	114089	111270	3191.64	52181.7	492.593	4.47517	1409.06	0	0	0	488.767	0	0	0	0	166721	162783	171086	4155.13	79577.4	979.298	13.138	6742.57	592058	574156
C. ohadii - NL	1	246.695	1701.53	2424.41	128.046	7172.08	41.4491	2.6701	675.433	203.186	17476.9	10111.1	330.651	428.744	39.4283	1.15904	135.088	223.143	0	14217.5	392.628	0	7.298	0.532942	266.962	673.023	19178.4	26753	851.324	7600.82	88.1754	4.36208	1077.48	56226.6
NL 100 μmol.m-2.s-1	2	240.821	1503.42	2928.26	118.213	8042.64	62.164	2.16515	614.846	231.458	18169.6	10915.6	289.41	476.063	27.6382	0.762156	74.2088	158.747	0	12605.8	350.614	0	9.23877	0.34294	173.684	631.027	19673.1	26449.6	758.237	8518.71	99.041	3.27024	862.739	56995.7
	3	400.59	1877.46	2886.23	87.7115	7812.31	52.6195	4.62444	826.822	237.038	17431.4	10148.7	259.256	470.083	24.7208	0.761618	87.3163	183.603	0	13217.2	337.304	0	9.94879	0.396349	209.096	821.23	19308.8	26252.2	684.272	8282.4	87.2891	5.7824	1123.23	56565.2	56595.8
